# Supplementary material for: Can ERAP1 and ERAP2 Form Functional Heterodimers? A Structural Dynamics Investigation
Source: Front Immunol. 2022 Apr 20;13:863529. doi: 10.3389/fimmu.2022.863529 (PMC9065437; doi:10.3389/fimmu.2022.863529)
Supplement: Supplementary file 2 [file DataSheet_2.zip]

Archive with 1 entries (1 files):
- ERAP1-ERAP2_dimer.pdb
