# Supplementary material for: Can ERAP1 and ERAP2 Form Functional Heterodimers? A Structural Dynamics Investigation
Source: Front Immunol. 2022 Apr 20;13:863529. doi: 10.3389/fimmu.2022.863529 (PMC9065437; doi:10.3389/fimmu.2022.863529)
Supplement: Supplementary file 2 [file DataSheet_2.zip › ERAP1-ERAP2_dimer.pdb]

REMARK	Model of ERAP1-ERAP2 heterodimeric complex based on the topology B2 (Fig. 1)
REMARK	Representative snapshot after clustering 2,000 frames from 100 ns MD simulation
REMARK	(centroid of the most populated cluster, which represents 64% of total frames)
REMARK	Chain A is ERAP2 and chain B is ERAP1
REMARK	ZN is the catalytic zinc and PSE is the zinc-bound inhibitor in both protomers
REMARK  ASH and GLH are the protonated, neutral forms of ASP and GLU residues
REMARK	HIP is positively charged histidine, HID and HIE are protonated at either ND1 or NE2
REMARK	CYX is cysteine in a disulfide bridge and NLN are N-glycosylated ASN residues
REMARK	Sugar residues are according to the GLYCAM06 AMBER force field (Sup.Fig. S1)
ATOM      1  N   PRO A  54      79.511 104.806  41.247  1.00  0.00           N  
ATOM      2  H2  PRO A  54      78.833 104.637  41.976  1.00  0.00           H  
ATOM      3  H3  PRO A  54      79.286 105.656  40.750  1.00  0.00           H  
ATOM      4  CD  PRO A  54      80.935 104.825  41.750  1.00  0.00           C  
ATOM      5  HD2 PRO A  54      81.026 104.123  42.579  1.00  0.00           H  
ATOM      6  HD3 PRO A  54      81.176 105.843  42.055  1.00  0.00           H  
ATOM      7  CG  PRO A  54      81.800 104.369  40.569  1.00  0.00           C  
ATOM      8  HG2 PRO A  54      82.628 103.771  40.950  1.00  0.00           H  
ATOM      9  HG3 PRO A  54      82.217 105.293  40.167  1.00  0.00           H  
ATOM     10  CB  PRO A  54      80.841 103.677  39.593  1.00  0.00           C  
ATOM     11  HB2 PRO A  54      81.366 102.737  39.425  1.00  0.00           H  
ATOM     12  HB3 PRO A  54      80.653 104.256  38.689  1.00  0.00           H  
ATOM     13  CA  PRO A  54      79.460 103.634  40.354  1.00  0.00           C  
ATOM     14  HA  PRO A  54      78.632 103.863  39.684  1.00  0.00           H  
ATOM     15  C   PRO A  54      79.215 102.329  41.159  1.00  0.00           C  
ATOM     16  O   PRO A  54      79.487 102.308  42.353  1.00  0.00           O  
ATOM     17  N   VAL A  55      79.019 101.202  40.424  1.00  0.00           N  
ATOM     18  H   VAL A  55      78.980 101.285  39.418  1.00  0.00           H  
ATOM     19  CA  VAL A  55      78.920  99.836  41.037  1.00  0.00           C  
ATOM     20  HA  VAL A  55      79.373  99.922  42.025  1.00  0.00           H  
ATOM     21  CB  VAL A  55      77.500  99.385  41.337  1.00  0.00           C  
ATOM     22  HB  VAL A  55      76.888  99.507  40.444  1.00  0.00           H  
ATOM     23  CG1 VAL A  55      77.581  97.970  42.011  1.00  0.00           C  
ATOM     24 HG11 VAL A  55      76.587  97.615  42.282  1.00  0.00           H  
ATOM     25 HG12 VAL A  55      78.009  97.249  41.314  1.00  0.00           H  
ATOM     26 HG13 VAL A  55      78.100  98.044  42.967  1.00  0.00           H  
ATOM     27  CG2 VAL A  55      76.832 100.313  42.361  1.00  0.00           C  
ATOM     28 HG21 VAL A  55      75.827  99.913  42.501  1.00  0.00           H  
ATOM     29 HG22 VAL A  55      77.369 100.403  43.305  1.00  0.00           H  
ATOM     30 HG23 VAL A  55      76.683 101.267  41.855  1.00  0.00           H  
ATOM     31  C   VAL A  55      79.752  98.837  40.175  1.00  0.00           C  
ATOM     32  O   VAL A  55      79.852  99.023  38.944  1.00  0.00           O  
ATOM     33  N   ALA A  56      80.342  97.770  40.787  1.00  0.00           N  
ATOM     34  H   ALA A  56      80.331  97.792  41.796  1.00  0.00           H  
ATOM     35  CA  ALA A  56      81.251  96.841  40.084  1.00  0.00           C  
ATOM     36  HA  ALA A  56      82.060  97.448  39.679  1.00  0.00           H  
ATOM     37  CB  ALA A  56      81.721  96.034  41.287  1.00  0.00           C  
ATOM     38  HB1 ALA A  56      82.515  95.378  40.929  1.00  0.00           H  
ATOM     39  HB2 ALA A  56      82.063  96.604  42.151  1.00  0.00           H  
ATOM     40  HB3 ALA A  56      80.884  95.425  41.626  1.00  0.00           H  
ATOM     41  C   ALA A  56      80.560  96.024  38.946  1.00  0.00           C  
ATOM     42  O   ALA A  56      79.389  95.695  39.077  1.00  0.00           O  
ATOM     43  N   THR A  57      81.244  95.370  37.999  1.00  0.00           N  
ATOM     44  H   THR A  57      80.738  94.609  37.568  1.00  0.00           H  
ATOM     45  CA  THR A  57      82.270  96.017  37.229  1.00  0.00           C  
ATOM     46  HA  THR A  57      83.110  96.242  37.886  1.00  0.00           H  
ATOM     47  CB  THR A  57      82.709  95.055  36.112  1.00  0.00           C  
ATOM     48  HB  THR A  57      81.940  94.960  35.345  1.00  0.00           H  
ATOM     49  CG2 THR A  57      83.969  95.388  35.332  1.00  0.00           C  
ATOM     50 HG21 THR A  57      84.884  95.396  35.924  1.00  0.00           H  
ATOM     51 HG22 THR A  57      84.039  94.722  34.472  1.00  0.00           H  
ATOM     52 HG23 THR A  57      83.975  96.431  35.016  1.00  0.00           H  
ATOM     53  OG1 THR A  57      82.948  93.719  36.584  1.00  0.00           O  
ATOM     54  HG1 THR A  57      82.041  93.416  36.672  1.00  0.00           H  
ATOM     55  C   THR A  57      81.709  97.254  36.586  1.00  0.00           C  
ATOM     56  O   THR A  57      82.349  98.290  36.616  1.00  0.00           O  
ATOM     57  N   ASN A  58      80.467  97.164  36.059  1.00  0.00           N  
ATOM     58  H   ASN A  58      79.945  96.313  36.216  1.00  0.00           H  
ATOM     59  CA  ASN A  58      79.716  98.225  35.307  1.00  0.00           C  
ATOM     60  HA  ASN A  58      80.123  99.202  35.569  1.00  0.00           H  
ATOM     61  CB  ASN A  58      79.920  98.128  33.768  1.00  0.00           C  
ATOM     62  HB2 ASN A  58      79.493  97.172  33.466  1.00  0.00           H  
ATOM     63  HB3 ASN A  58      79.492  98.958  33.205  1.00  0.00           H  
ATOM     64  CG  ASN A  58      81.399  98.066  33.398  1.00  0.00           C  
ATOM     65  OD1 ASN A  58      82.157  98.972  33.666  1.00  0.00           O  
ATOM     66  ND2 ASN A  58      81.887  96.988  32.831  1.00  0.00           N  
ATOM     67 HD21 ASN A  58      82.893  97.022  32.744  1.00  0.00           H  
ATOM     68 HD22 ASN A  58      81.319  96.182  32.615  1.00  0.00           H  
ATOM     69  C   ASN A  58      78.248  98.344  35.721  1.00  0.00           C  
ATOM     70  O   ASN A  58      77.348  98.633  34.875  1.00  0.00           O  
ATOM     71  N   GLY A  59      77.902  97.964  36.884  1.00  0.00           N  
ATOM     72  H   GLY A  59      78.692  97.726  37.467  1.00  0.00           H  
ATOM     73  CA  GLY A  59      76.525  97.869  37.516  1.00  0.00           C  
ATOM     74  HA2 GLY A  59      76.504  98.303  38.516  1.00  0.00           H  
ATOM     75  HA3 GLY A  59      75.754  98.305  36.881  1.00  0.00           H  
ATOM     76  C   GLY A  59      75.980  96.416  37.740  1.00  0.00           C  
ATOM     77  O   GLY A  59      74.906  96.376  38.356  1.00  0.00           O  
ATOM     78  N   GLU A  60      76.672  95.359  37.265  1.00  0.00           N  
ATOM     79  H   GLU A  60      77.537  95.421  36.746  1.00  0.00           H  
ATOM     80  CA  GLU A  60      76.058  93.999  37.443  1.00  0.00           C  
ATOM     81  HA  GLU A  60      75.024  94.026  37.097  1.00  0.00           H  
ATOM     82  CB  GLU A  60      76.788  92.968  36.478  1.00  0.00           C  
ATOM     83  HB2 GLU A  60      76.133  92.096  36.479  1.00  0.00           H  
ATOM     84  HB3 GLU A  60      76.898  93.386  35.478  1.00  0.00           H  
ATOM     85  CG  GLU A  60      78.174  92.471  36.978  1.00  0.00           C  
ATOM     86  HG2 GLU A  60      78.171  92.418  38.067  1.00  0.00           H  
ATOM     87  HG3 GLU A  60      78.381  91.485  36.564  1.00  0.00           H  
ATOM     88  CD  GLU A  60      79.263  93.439  36.432  1.00  0.00           C  
ATOM     89  OE1 GLU A  60      79.100  94.650  36.012  1.00  0.00           O  
ATOM     90  OE2 GLU A  60      80.466  93.012  36.553  1.00  0.00           O  
ATOM     91  C   GLU A  60      75.830  93.513  38.872  1.00  0.00           C  
ATOM     92  O   GLU A  60      75.086  92.563  39.056  1.00  0.00           O  
ATOM     93  N   ARG A  61      76.560  93.995  39.908  1.00  0.00           N  
ATOM     94  H   ARG A  61      77.237  94.687  39.618  1.00  0.00           H  
ATOM     95  CA  ARG A  61      76.613  93.400  41.275  1.00  0.00           C  
ATOM     96  HA  ARG A  61      76.174  92.405  41.191  1.00  0.00           H  
ATOM     97  CB  ARG A  61      78.097  93.422  41.825  1.00  0.00           C  
ATOM     98  HB2 ARG A  61      78.511  94.429  41.875  1.00  0.00           H  
ATOM     99  HB3 ARG A  61      78.186  93.028  42.838  1.00  0.00           H  
ATOM    100  CG  ARG A  61      79.036  92.537  40.984  1.00  0.00           C  
ATOM    101  HG2 ARG A  61      78.656  91.573  40.645  1.00  0.00           H  
ATOM    102  HG3 ARG A  61      79.165  93.098  40.058  1.00  0.00           H  
ATOM    103  CD  ARG A  61      80.436  92.248  41.540  1.00  0.00           C  
ATOM    104  HD2 ARG A  61      80.874  93.155  41.957  1.00  0.00           H  
ATOM    105  HD3 ARG A  61      80.252  91.635  42.422  1.00  0.00           H  
ATOM    106  NE  ARG A  61      81.375  91.643  40.579  1.00  0.00           N  
ATOM    107  HE  ARG A  61      80.932  91.422  39.699  1.00  0.00           H  
ATOM    108  CZ  ARG A  61      82.686  91.471  40.619  1.00  0.00           C  
ATOM    109  NH1 ARG A  61      83.414  91.932  41.571  1.00  0.00           N  
ATOM    110 HH11 ARG A  61      84.391  91.674  41.569  1.00  0.00           H  
ATOM    111 HH12 ARG A  61      83.086  92.168  42.496  1.00  0.00           H  
ATOM    112  NH2 ARG A  61      83.287  91.020  39.535  1.00  0.00           N  
ATOM    113 HH21 ARG A  61      84.288  90.889  39.549  1.00  0.00           H  
ATOM    114 HH22 ARG A  61      82.744  90.672  38.757  1.00  0.00           H  
ATOM    115  C   ARG A  61      75.760  94.061  42.340  1.00  0.00           C  
ATOM    116  O   ARG A  61      75.360  95.198  42.203  1.00  0.00           O  
ATOM    117  N   PHE A  62      75.650  93.411  43.514  1.00  0.00           N  
ATOM    118  H   PHE A  62      75.972  92.456  43.447  1.00  0.00           H  
ATOM    119  CA  PHE A  62      75.273  94.005  44.811  1.00  0.00           C  
ATOM    120  HA  PHE A  62      74.281  94.431  44.661  1.00  0.00           H  
ATOM    121  CB  PHE A  62      75.221  92.915  45.842  1.00  0.00           C  
ATOM    122  HB2 PHE A  62      74.429  92.226  45.550  1.00  0.00           H  
ATOM    123  HB3 PHE A  62      76.106  92.302  46.010  1.00  0.00           H  
ATOM    124  CG  PHE A  62      74.725  93.343  47.237  1.00  0.00           C  
ATOM    125  CD1 PHE A  62      73.422  93.909  47.408  1.00  0.00           C  
ATOM    126  HD1 PHE A  62      72.619  94.053  46.700  1.00  0.00           H  
ATOM    127  CE1 PHE A  62      73.097  94.527  48.667  1.00  0.00           C  
ATOM    128  HE1 PHE A  62      72.078  94.808  48.887  1.00  0.00           H  
ATOM    129  CZ  PHE A  62      74.041  94.415  49.690  1.00  0.00           C  
ATOM    130  HZ  PHE A  62      73.760  94.803  50.657  1.00  0.00           H  
ATOM    131  CE2 PHE A  62      75.327  93.848  49.491  1.00  0.00           C  
ATOM    132  HE2 PHE A  62      76.015  93.871  50.324  1.00  0.00           H  
ATOM    133  CD2 PHE A  62      75.700  93.317  48.238  1.00  0.00           C  
ATOM    134  HD2 PHE A  62      76.681  92.883  48.119  1.00  0.00           H  
ATOM    135  C   PHE A  62      76.362  94.991  45.239  1.00  0.00           C  
ATOM    136  O   PHE A  62      77.512  94.653  44.891  1.00  0.00           O  
ATOM    137  N   PRO A  63      76.153  96.152  45.931  1.00  0.00           N  
ATOM    138  CD  PRO A  63      74.853  96.655  46.029  1.00  0.00           C  
ATOM    139  HD2 PRO A  63      74.478  96.295  46.987  1.00  0.00           H  
ATOM    140  HD3 PRO A  63      74.164  96.362  45.237  1.00  0.00           H  
ATOM    141  CG  PRO A  63      74.890  98.181  45.822  1.00  0.00           C  
ATOM    142  HG2 PRO A  63      74.113  98.640  46.433  1.00  0.00           H  
ATOM    143  HG3 PRO A  63      74.844  98.413  44.758  1.00  0.00           H  
ATOM    144  CB  PRO A  63      76.263  98.529  46.416  1.00  0.00           C  
ATOM    145  HB2 PRO A  63      76.230  98.640  47.500  1.00  0.00           H  
ATOM    146  HB3 PRO A  63      76.641  99.448  45.968  1.00  0.00           H  
ATOM    147  CA  PRO A  63      77.047  97.311  46.022  1.00  0.00           C  
ATOM    148  HA  PRO A  63      77.528  97.431  45.052  1.00  0.00           H  
ATOM    149  C   PRO A  63      78.231  97.153  47.037  1.00  0.00           C  
ATOM    150  O   PRO A  63      78.833  98.219  47.341  1.00  0.00           O  
ATOM    151  N   TRP A  64      78.511  95.999  47.655  1.00  0.00           N  
ATOM    152  H   TRP A  64      78.018  95.134  47.487  1.00  0.00           H  
ATOM    153  CA  TRP A  64      79.589  95.838  48.613  1.00  0.00           C  
ATOM    154  HA  TRP A  64      80.457  96.440  48.346  1.00  0.00           H  
ATOM    155  CB  TRP A  64      79.149  96.256  50.044  1.00  0.00           C  
ATOM    156  HB2 TRP A  64      78.484  97.119  50.012  1.00  0.00           H  
ATOM    157  HB3 TRP A  64      78.471  95.436  50.278  1.00  0.00           H  
ATOM    158  CG  TRP A  64      80.109  96.308  51.148  1.00  0.00           C  
ATOM    159  CD1 TRP A  64      80.193  95.400  52.149  1.00  0.00           C  
ATOM    160  HD1 TRP A  64      79.355  94.722  52.204  1.00  0.00           H  
ATOM    161  NE1 TRP A  64      81.196  95.808  53.036  1.00  0.00           N  
ATOM    162  HE1 TRP A  64      81.447  95.291  53.867  1.00  0.00           H  
ATOM    163  CE2 TRP A  64      81.853  96.913  52.596  1.00  0.00           C  
ATOM    164  CZ2 TRP A  64      83.094  97.504  52.953  1.00  0.00           C  
ATOM    165  HZ2 TRP A  64      83.583  97.149  53.849  1.00  0.00           H  
ATOM    166  CH2 TRP A  64      83.692  98.531  52.089  1.00  0.00           C  
ATOM    167  HH2 TRP A  64      84.685  98.893  52.308  1.00  0.00           H  
ATOM    168  CZ3 TRP A  64      82.984  98.852  50.864  1.00  0.00           C  
ATOM    169  HZ3 TRP A  64      83.382  99.453  50.060  1.00  0.00           H  
ATOM    170  CE3 TRP A  64      81.694  98.346  50.597  1.00  0.00           C  
ATOM    171  HE3 TRP A  64      81.107  98.609  49.730  1.00  0.00           H  
ATOM    172  CD2 TRP A  64      81.185  97.241  51.348  1.00  0.00           C  
ATOM    173  C   TRP A  64      80.105  94.394  48.656  1.00  0.00           C  
ATOM    174  O   TRP A  64      79.363  93.422  48.524  1.00  0.00           O  
ATOM    175  N   GLN A  65      81.451  94.319  48.853  1.00  0.00           N  
ATOM    176  H   GLN A  65      82.046  95.135  48.838  1.00  0.00           H  
ATOM    177  CA  GLN A  65      82.085  93.018  48.813  1.00  0.00           C  
ATOM    178  HA  GLN A  65      81.477  92.285  48.283  1.00  0.00           H  
ATOM    179  CB  GLN A  65      83.529  93.113  48.117  1.00  0.00           C  
ATOM    180  HB2 GLN A  65      83.484  93.648  47.168  1.00  0.00           H  
ATOM    181  HB3 GLN A  65      84.206  93.527  48.864  1.00  0.00           H  
ATOM    182  CG  GLN A  65      84.136  91.735  47.764  1.00  0.00           C  
ATOM    183  HG2 GLN A  65      84.530  91.274  48.670  1.00  0.00           H  
ATOM    184  HG3 GLN A  65      83.324  91.146  47.337  1.00  0.00           H  
ATOM    185  CD  GLN A  65      85.244  91.694  46.673  1.00  0.00           C  
ATOM    186  OE1 GLN A  65      85.962  92.672  46.346  1.00  0.00           O  
ATOM    187  NE2 GLN A  65      85.490  90.466  46.137  1.00  0.00           N  
ATOM    188 HE21 GLN A  65      86.202  90.510  45.422  1.00  0.00           H  
ATOM    189 HE22 GLN A  65      84.971  89.646  46.417  1.00  0.00           H  
ATOM    190  C   GLN A  65      82.174  92.305  50.137  1.00  0.00           C  
ATOM    191  O   GLN A  65      81.880  91.055  50.132  1.00  0.00           O  
ATOM    192  N   GLU A  66      82.636  92.943  51.182  1.00  0.00           N  
ATOM    193  H   GLU A  66      82.835  93.930  51.108  1.00  0.00           H  
ATOM    194  CA  GLU A  66      82.889  92.322  52.459  1.00  0.00           C  
ATOM    195  HA  GLU A  66      83.394  91.363  52.342  1.00  0.00           H  
ATOM    196  CB  GLU A  66      83.798  93.301  53.375  1.00  0.00           C  
ATOM    197  HB2 GLU A  66      83.116  94.145  53.484  1.00  0.00           H  
ATOM    198  HB3 GLU A  66      83.899  92.887  54.378  1.00  0.00           H  
ATOM    199  CG  GLU A  66      85.133  93.640  52.764  1.00  0.00           C  
ATOM    200  HG2 GLU A  66      85.018  93.732  51.684  1.00  0.00           H  
ATOM    201  HG3 GLU A  66      85.432  94.595  53.196  1.00  0.00           H  
ATOM    202  CD  GLU A  66      86.278  92.683  53.114  1.00  0.00           C  
ATOM    203  OE1 GLU A  66      87.399  93.194  53.495  1.00  0.00           O  
ATOM    204  OE2 GLU A  66      85.990  91.460  52.951  1.00  0.00           O  
ATOM    205  C   GLU A  66      81.614  91.992  53.256  1.00  0.00           C  
ATOM    206  O   GLU A  66      80.551  92.500  52.995  1.00  0.00           O  
ATOM    207  N   LEU A  67      81.739  91.068  54.142  1.00  0.00           N  
ATOM    208  H   LEU A  67      82.667  90.678  54.223  1.00  0.00           H  
ATOM    209  CA  LEU A  67      80.766  90.693  55.208  1.00  0.00           C  
ATOM    210  HA  LEU A  67      79.738  90.570  54.866  1.00  0.00           H  
ATOM    211  CB  LEU A  67      81.084  89.274  55.558  1.00  0.00           C  
ATOM    212  HB2 LEU A  67      82.139  89.012  55.482  1.00  0.00           H  
ATOM    213  HB3 LEU A  67      80.823  88.956  56.567  1.00  0.00           H  
ATOM    214  CG  LEU A  67      80.473  88.145  54.720  1.00  0.00           C  
ATOM    215  HG  LEU A  67      80.697  88.285  53.662  1.00  0.00           H  
ATOM    216  CD1 LEU A  67      81.027  86.797  55.121  1.00  0.00           C  
ATOM    217 HD11 LEU A  67      82.097  86.731  54.924  1.00  0.00           H  
ATOM    218 HD12 LEU A  67      80.758  86.714  56.174  1.00  0.00           H  
ATOM    219 HD13 LEU A  67      80.473  86.076  54.520  1.00  0.00           H  
ATOM    220  CD2 LEU A  67      78.958  88.148  54.728  1.00  0.00           C  
ATOM    221 HD21 LEU A  67      78.497  88.062  55.712  1.00  0.00           H  
ATOM    222 HD22 LEU A  67      78.513  88.914  54.094  1.00  0.00           H  
ATOM    223 HD23 LEU A  67      78.636  87.189  54.322  1.00  0.00           H  
ATOM    224  C   LEU A  67      80.674  91.702  56.375  1.00  0.00           C  
ATOM    225  O   LEU A  67      79.649  91.979  57.004  1.00  0.00           O  
ATOM    226  N   ARG A  68      81.823  92.371  56.666  1.00  0.00           N  
ATOM    227  H   ARG A  68      82.610  91.871  56.276  1.00  0.00           H  
ATOM    228  CA  ARG A  68      81.986  93.626  57.444  1.00  0.00           C  
ATOM    229  HA  ARG A  68      81.551  93.437  58.425  1.00  0.00           H  
ATOM    230  CB  ARG A  68      83.384  94.038  57.796  1.00  0.00           C  
ATOM    231  HB2 ARG A  68      83.998  94.162  56.904  1.00  0.00           H  
ATOM    232  HB3 ARG A  68      83.250  94.943  58.388  1.00  0.00           H  
ATOM    233  CG  ARG A  68      84.219  93.035  58.666  1.00  0.00           C  
ATOM    234  HG2 ARG A  68      84.286  92.113  58.088  1.00  0.00           H  
ATOM    235  HG3 ARG A  68      85.202  93.475  58.835  1.00  0.00           H  
ATOM    236  CD  ARG A  68      83.526  92.668  59.973  1.00  0.00           C  
ATOM    237  HD2 ARG A  68      82.600  92.132  59.766  1.00  0.00           H  
ATOM    238  HD3 ARG A  68      84.107  91.902  60.486  1.00  0.00           H  
ATOM    239  NE  ARG A  68      83.109  93.824  60.765  1.00  0.00           N  
ATOM    240  HE  ARG A  68      82.255  94.273  60.468  1.00  0.00           H  
ATOM    241  CZ  ARG A  68      83.789  94.414  61.713  1.00  0.00           C  
ATOM    242  NH1 ARG A  68      84.984  94.046  62.117  1.00  0.00           N  
ATOM    243 HH11 ARG A  68      85.452  93.332  61.578  1.00  0.00           H  
ATOM    244 HH12 ARG A  68      85.380  94.512  62.920  1.00  0.00           H  
ATOM    245  NH2 ARG A  68      83.222  95.392  62.300  1.00  0.00           N  
ATOM    246 HH21 ARG A  68      83.612  95.669  63.190  1.00  0.00           H  
ATOM    247 HH22 ARG A  68      82.265  95.642  62.095  1.00  0.00           H  
ATOM    248  C   ARG A  68      81.208  94.785  56.762  1.00  0.00           C  
ATOM    249  O   ARG A  68      81.404  95.068  55.591  1.00  0.00           O  
ATOM    250  N   LEU A  69      80.341  95.518  57.508  1.00  0.00           N  
ATOM    251  H   LEU A  69      80.131  95.100  58.403  1.00  0.00           H  
ATOM    252  CA  LEU A  69      79.746  96.776  57.120  1.00  0.00           C  
ATOM    253  HA  LEU A  69      79.318  96.570  56.139  1.00  0.00           H  
ATOM    254  CB  LEU A  69      78.713  97.328  58.179  1.00  0.00           C  
ATOM    255  HB2 LEU A  69      79.128  97.644  59.135  1.00  0.00           H  
ATOM    256  HB3 LEU A  69      78.184  98.198  57.790  1.00  0.00           H  
ATOM    257  CG  LEU A  69      77.622  96.231  58.405  1.00  0.00           C  
ATOM    258  HG  LEU A  69      78.069  95.249  58.560  1.00  0.00           H  
ATOM    259  CD1 LEU A  69      76.752  96.732  59.560  1.00  0.00           C  
ATOM    260 HD11 LEU A  69      75.988  96.001  59.826  1.00  0.00           H  
ATOM    261 HD12 LEU A  69      77.379  96.820  60.448  1.00  0.00           H  
ATOM    262 HD13 LEU A  69      76.400  97.741  59.345  1.00  0.00           H  
ATOM    263  CD2 LEU A  69      76.648  96.167  57.190  1.00  0.00           C  
ATOM    264 HD21 LEU A  69      75.780  95.601  57.527  1.00  0.00           H  
ATOM    265 HD22 LEU A  69      76.455  97.195  56.884  1.00  0.00           H  
ATOM    266 HD23 LEU A  69      77.060  95.609  56.350  1.00  0.00           H  
ATOM    267  C   LEU A  69      80.883  97.846  57.049  1.00  0.00           C  
ATOM    268  O   LEU A  69      81.910  97.633  57.717  1.00  0.00           O  
ATOM    269  N   PRO A  70      80.720  98.879  56.141  1.00  0.00           N  
ATOM    270  CD  PRO A  70      79.832  98.747  55.062  1.00  0.00           C  
ATOM    271  HD2 PRO A  70      78.853  99.115  55.368  1.00  0.00           H  
ATOM    272  HD3 PRO A  70      79.827  97.725  54.684  1.00  0.00           H  
ATOM    273  CG  PRO A  70      80.353  99.742  54.003  1.00  0.00           C  
ATOM    274  HG2 PRO A  70      79.474 100.273  53.637  1.00  0.00           H  
ATOM    275  HG3 PRO A  70      80.954  99.198  53.274  1.00  0.00           H  
ATOM    276  CB  PRO A  70      81.279 100.720  54.775  1.00  0.00           C  
ATOM    277  HB2 PRO A  70      80.657 101.589  54.990  1.00  0.00           H  
ATOM    278  HB3 PRO A  70      82.167 101.027  54.222  1.00  0.00           H  
ATOM    279  CA  PRO A  70      81.609  99.988  56.104  1.00  0.00           C  
ATOM    280  HA  PRO A  70      82.614  99.566  56.097  1.00  0.00           H  
ATOM    281  C   PRO A  70      81.510 100.932  57.311  1.00  0.00           C  
ATOM    282  O   PRO A  70      80.556 100.889  58.125  1.00  0.00           O  
ATOM    283  N   SER A  71      82.481 101.767  57.468  1.00  0.00           N  
ATOM    284  H   SER A  71      83.264 101.772  56.831  1.00  0.00           H  
ATOM    285  CA  SER A  71      82.448 102.663  58.722  1.00  0.00           C  
ATOM    286  HA  SER A  71      81.581 102.555  59.372  1.00  0.00           H  
ATOM    287  CB  SER A  71      83.645 102.368  59.655  1.00  0.00           C  
ATOM    288  HB2 SER A  71      83.731 101.292  59.803  1.00  0.00           H  
ATOM    289  HB3 SER A  71      84.526 102.629  59.069  1.00  0.00           H  
ATOM    290  OG  SER A  71      83.639 103.077  60.909  1.00  0.00           O  
ATOM    291  HG  SER A  71      83.439 104.003  60.751  1.00  0.00           H  
ATOM    292  C   SER A  71      82.318 104.171  58.376  1.00  0.00           C  
ATOM    293  O   SER A  71      82.536 105.146  59.135  1.00  0.00           O  
ATOM    294  N   VAL A  72      81.854 104.396  57.102  1.00  0.00           N  
ATOM    295  H   VAL A  72      81.434 103.661  56.552  1.00  0.00           H  
ATOM    296  CA  VAL A  72      81.491 105.726  56.663  1.00  0.00           C  
ATOM    297  HA  VAL A  72      82.265 106.412  57.007  1.00  0.00           H  
ATOM    298  CB  VAL A  72      81.561 105.748  55.077  1.00  0.00           C  
ATOM    299  HB  VAL A  72      81.470 106.760  54.682  1.00  0.00           H  
ATOM    300  CG1 VAL A  72      82.733 105.064  54.387  1.00  0.00           C  
ATOM    301 HG11 VAL A  72      83.582 105.589  54.827  1.00  0.00           H  
ATOM    302 HG12 VAL A  72      82.871 104.001  54.580  1.00  0.00           H  
ATOM    303 HG13 VAL A  72      82.800 105.388  53.348  1.00  0.00           H  
ATOM    304  CG2 VAL A  72      80.359 105.057  54.466  1.00  0.00           C  
ATOM    305 HG21 VAL A  72      79.436 105.598  54.675  1.00  0.00           H  
ATOM    306 HG22 VAL A  72      80.451 104.961  53.384  1.00  0.00           H  
ATOM    307 HG23 VAL A  72      80.162 104.067  54.879  1.00  0.00           H  
ATOM    308  C   VAL A  72      80.136 106.275  57.241  1.00  0.00           C  
ATOM    309  O   VAL A  72      79.869 107.524  57.110  1.00  0.00           O  
ATOM    310  N   VAL A  73      79.257 105.490  57.925  1.00  0.00           N  
ATOM    311  H   VAL A  73      79.496 104.510  57.982  1.00  0.00           H  
ATOM    312  CA  VAL A  73      77.981 105.984  58.561  1.00  0.00           C  
ATOM    313  HA  VAL A  73      78.110 106.993  58.954  1.00  0.00           H  
ATOM    314  CB  VAL A  73      76.852 106.025  57.492  1.00  0.00           C  
ATOM    315  HB  VAL A  73      77.153 106.715  56.704  1.00  0.00           H  
ATOM    316  CG1 VAL A  73      76.521 104.759  56.712  1.00  0.00           C  
ATOM    317 HG11 VAL A  73      76.175 104.015  57.429  1.00  0.00           H  
ATOM    318 HG12 VAL A  73      75.795 104.953  55.922  1.00  0.00           H  
ATOM    319 HG13 VAL A  73      77.461 104.432  56.266  1.00  0.00           H  
ATOM    320  CG2 VAL A  73      75.592 106.435  58.166  1.00  0.00           C  
ATOM    321 HG21 VAL A  73      75.828 107.296  58.792  1.00  0.00           H  
ATOM    322 HG22 VAL A  73      74.867 106.765  57.422  1.00  0.00           H  
ATOM    323 HG23 VAL A  73      75.207 105.589  58.735  1.00  0.00           H  
ATOM    324  C   VAL A  73      77.698 105.078  59.779  1.00  0.00           C  
ATOM    325  O   VAL A  73      77.714 103.886  59.706  1.00  0.00           O  
ATOM    326  N   ILE A  74      77.467 105.733  60.939  1.00  0.00           N  
ATOM    327  H   ILE A  74      77.476 106.743  60.931  1.00  0.00           H  
ATOM    328  CA  ILE A  74      77.314 105.129  62.304  1.00  0.00           C  
ATOM    329  HA  ILE A  74      77.427 104.046  62.243  1.00  0.00           H  
ATOM    330  CB  ILE A  74      78.402 105.687  63.293  1.00  0.00           C  
ATOM    331  HB  ILE A  74      78.143 106.743  63.358  1.00  0.00           H  
ATOM    332  CG2 ILE A  74      78.335 105.082  64.666  1.00  0.00           C  
ATOM    333 HG21 ILE A  74      77.533 105.597  65.195  1.00  0.00           H  
ATOM    334 HG22 ILE A  74      78.227 104.001  64.583  1.00  0.00           H  
ATOM    335 HG23 ILE A  74      79.156 105.237  65.366  1.00  0.00           H  
ATOM    336  CG1 ILE A  74      79.868 105.428  62.758  1.00  0.00           C  
ATOM    337 HG12 ILE A  74      80.546 105.533  63.604  1.00  0.00           H  
ATOM    338 HG13 ILE A  74      79.964 104.373  62.502  1.00  0.00           H  
ATOM    339  CD1 ILE A  74      80.425 106.347  61.589  1.00  0.00           C  
ATOM    340 HD11 ILE A  74      80.208 105.902  60.618  1.00  0.00           H  
ATOM    341 HD12 ILE A  74      80.015 107.352  61.687  1.00  0.00           H  
ATOM    342 HD13 ILE A  74      81.506 106.472  61.650  1.00  0.00           H  
ATOM    343  C   ILE A  74      75.925 105.438  62.854  1.00  0.00           C  
ATOM    344  O   ILE A  74      75.477 106.603  62.728  1.00  0.00           O  
ATOM    345  N   PRO A  75      75.120 104.475  63.451  1.00  0.00           N  
ATOM    346  CD  PRO A  75      75.475 103.057  63.573  1.00  0.00           C  
ATOM    347  HD2 PRO A  75      76.367 102.828  64.156  1.00  0.00           H  
ATOM    348  HD3 PRO A  75      75.542 102.490  62.644  1.00  0.00           H  
ATOM    349  CG  PRO A  75      74.377 102.413  64.435  1.00  0.00           C  
ATOM    350  HG2 PRO A  75      74.688 102.435  65.479  1.00  0.00           H  
ATOM    351  HG3 PRO A  75      74.130 101.368  64.253  1.00  0.00           H  
ATOM    352  CB  PRO A  75      73.238 103.325  64.241  1.00  0.00           C  
ATOM    353  HB2 PRO A  75      72.523 103.253  65.061  1.00  0.00           H  
ATOM    354  HB3 PRO A  75      72.729 103.304  63.278  1.00  0.00           H  
ATOM    355  CA  PRO A  75      73.912 104.730  64.246  1.00  0.00           C  
ATOM    356  HA  PRO A  75      73.266 105.398  63.677  1.00  0.00           H  
ATOM    357  C   PRO A  75      74.205 105.199  65.682  1.00  0.00           C  
ATOM    358  O   PRO A  75      75.157 104.742  66.370  1.00  0.00           O  
ATOM    359  N   LEU A  76      73.557 106.317  66.027  1.00  0.00           N  
ATOM    360  H   LEU A  76      72.949 106.736  65.338  1.00  0.00           H  
ATOM    361  CA  LEU A  76      73.503 106.798  67.443  1.00  0.00           C  
ATOM    362  HA  LEU A  76      74.401 106.570  68.018  1.00  0.00           H  
ATOM    363  CB  LEU A  76      73.388 108.304  67.509  1.00  0.00           C  
ATOM    364  HB2 LEU A  76      72.388 108.581  67.176  1.00  0.00           H  
ATOM    365  HB3 LEU A  76      73.473 108.503  68.577  1.00  0.00           H  
ATOM    366  CG  LEU A  76      74.362 109.201  66.719  1.00  0.00           C  
ATOM    367  HG  LEU A  76      74.246 108.894  65.680  1.00  0.00           H  
ATOM    368  CD1 LEU A  76      74.093 110.671  66.798  1.00  0.00           C  
ATOM    369 HD11 LEU A  76      73.107 110.971  66.443  1.00  0.00           H  
ATOM    370 HD12 LEU A  76      74.095 111.048  67.821  1.00  0.00           H  
ATOM    371 HD13 LEU A  76      74.829 111.221  66.211  1.00  0.00           H  
ATOM    372  CD2 LEU A  76      75.841 108.845  67.048  1.00  0.00           C  
ATOM    373 HD21 LEU A  76      75.942 107.806  66.735  1.00  0.00           H  
ATOM    374 HD22 LEU A  76      76.477 109.502  66.454  1.00  0.00           H  
ATOM    375 HD23 LEU A  76      76.035 108.945  68.115  1.00  0.00           H  
ATOM    376  C   LEU A  76      72.320 106.160  68.158  1.00  0.00           C  
ATOM    377  O   LEU A  76      72.467 105.694  69.202  1.00  0.00           O  
ATOM    378  N   HIP A  77      71.107 106.189  67.606  1.00  0.00           N  
ATOM    379  H   HIP A  77      70.973 106.583  66.685  1.00  0.00           H  
ATOM    380  CA  HIP A  77      69.888 105.802  68.282  1.00  0.00           C  
ATOM    381  HA  HIP A  77      70.097 105.027  69.019  1.00  0.00           H  
ATOM    382  CB  HIP A  77      69.285 107.004  69.004  1.00  0.00           C  
ATOM    383  HB2 HIP A  77      69.991 107.374  69.748  1.00  0.00           H  
ATOM    384  HB3 HIP A  77      69.159 107.837  68.312  1.00  0.00           H  
ATOM    385  CG  HIP A  77      67.978 106.680  69.724  1.00  0.00           C  
ATOM    386  ND1 HIP A  77      67.511 106.844  71.002  1.00  0.00           N  
ATOM    387  HD1 HIP A  77      68.079 106.986  71.825  1.00  0.00           H  
ATOM    388  CE1 HIP A  77      66.167 106.632  71.073  1.00  0.00           C  
ATOM    389  HE1 HIP A  77      65.526 106.731  71.937  1.00  0.00           H  
ATOM    390  NE2 HIP A  77      65.715 106.521  69.854  1.00  0.00           N  
ATOM    391  HE2 HIP A  77      64.743 106.369  69.624  1.00  0.00           H  
ATOM    392  CD2 HIP A  77      66.794 106.524  69.026  1.00  0.00           C  
ATOM    393  HD2 HIP A  77      66.741 106.485  67.948  1.00  0.00           H  
ATOM    394  C   HIP A  77      68.954 105.073  67.378  1.00  0.00           C  
ATOM    395  O   HIP A  77      68.679 105.539  66.246  1.00  0.00           O  
ATOM    396  N   TYR A  78      68.437 103.930  67.756  1.00  0.00           N  
ATOM    397  H   TYR A  78      68.630 103.627  68.700  1.00  0.00           H  
ATOM    398  CA  TYR A  78      67.314 103.264  67.010  1.00  0.00           C  
ATOM    399  HA  TYR A  78      67.277 103.528  65.953  1.00  0.00           H  
ATOM    400  CB  TYR A  78      67.592 101.776  66.832  1.00  0.00           C  
ATOM    401  HB2 TYR A  78      67.773 101.410  67.842  1.00  0.00           H  
ATOM    402  HB3 TYR A  78      66.762 101.263  66.345  1.00  0.00           H  
ATOM    403  CG  TYR A  78      68.761 101.284  65.979  1.00  0.00           C  
ATOM    404  CD1 TYR A  78      70.002 101.261  66.634  1.00  0.00           C  
ATOM    405  HD1 TYR A  78      70.001 101.515  67.684  1.00  0.00           H  
ATOM    406  CE1 TYR A  78      71.109 100.637  66.009  1.00  0.00           C  
ATOM    407  HE1 TYR A  78      72.072 100.532  66.487  1.00  0.00           H  
ATOM    408  CZ  TYR A  78      70.883 100.027  64.707  1.00  0.00           C  
ATOM    409  OH  TYR A  78      71.783  99.189  64.199  1.00  0.00           O  
ATOM    410  HH  TYR A  78      72.598  99.157  64.706  1.00  0.00           H  
ATOM    411  CE2 TYR A  78      69.765 100.218  63.982  1.00  0.00           C  
ATOM    412  HE2 TYR A  78      69.722  99.718  63.026  1.00  0.00           H  
ATOM    413  CD2 TYR A  78      68.632 100.735  64.640  1.00  0.00           C  
ATOM    414  HD2 TYR A  78      67.688 100.706  64.117  1.00  0.00           H  
ATOM    415  C   TYR A  78      65.967 103.601  67.713  1.00  0.00           C  
ATOM    416  O   TYR A  78      65.853 103.514  68.940  1.00  0.00           O  
ATOM    417  N   ASP A  79      64.926 103.739  66.933  1.00  0.00           N  
ATOM    418  H   ASP A  79      65.170 103.833  65.958  1.00  0.00           H  
ATOM    419  CA  ASP A  79      63.481 103.639  67.253  1.00  0.00           C  
ATOM    420  HA  ASP A  79      63.373 103.473  68.324  1.00  0.00           H  
ATOM    421  CB  ASP A  79      62.804 104.957  66.853  1.00  0.00           C  
ATOM    422  HB2 ASP A  79      62.899 105.197  65.794  1.00  0.00           H  
ATOM    423  HB3 ASP A  79      61.754 105.062  67.129  1.00  0.00           H  
ATOM    424  CG  ASP A  79      63.299 106.222  67.531  1.00  0.00           C  
ATOM    425  OD1 ASP A  79      63.905 107.026  66.855  1.00  0.00           O  
ATOM    426  OD2 ASP A  79      63.165 106.301  68.787  1.00  0.00           O  
ATOM    427  C   ASP A  79      62.779 102.486  66.520  1.00  0.00           C  
ATOM    428  O   ASP A  79      62.948 102.405  65.298  1.00  0.00           O  
ATOM    429  N   LEU A  80      61.897 101.703  67.110  1.00  0.00           N  
ATOM    430  H   LEU A  80      61.744 101.820  68.101  1.00  0.00           H  
ATOM    431  CA  LEU A  80      61.213 100.604  66.470  1.00  0.00           C  
ATOM    432  HA  LEU A  80      61.211 100.769  65.393  1.00  0.00           H  
ATOM    433  CB  LEU A  80      62.132  99.428  66.707  1.00  0.00           C  
ATOM    434  HB2 LEU A  80      63.024  99.594  66.103  1.00  0.00           H  
ATOM    435  HB3 LEU A  80      62.370  99.525  67.766  1.00  0.00           H  
ATOM    436  CG  LEU A  80      61.647  98.031  66.391  1.00  0.00           C  
ATOM    437  HG  LEU A  80      60.651  97.779  66.755  1.00  0.00           H  
ATOM    438  CD1 LEU A  80      61.523  97.853  64.869  1.00  0.00           C  
ATOM    439 HD11 LEU A  80      62.479  98.115  64.416  1.00  0.00           H  
ATOM    440 HD12 LEU A  80      61.235  96.845  64.571  1.00  0.00           H  
ATOM    441 HD13 LEU A  80      60.850  98.581  64.417  1.00  0.00           H  
ATOM    442  CD2 LEU A  80      62.670  96.955  66.843  1.00  0.00           C  
ATOM    443 HD21 LEU A  80      62.846  97.000  67.918  1.00  0.00           H  
ATOM    444 HD22 LEU A  80      62.320  95.990  66.477  1.00  0.00           H  
ATOM    445 HD23 LEU A  80      63.638  97.070  66.355  1.00  0.00           H  
ATOM    446  C   LEU A  80      59.868 100.303  67.142  1.00  0.00           C  
ATOM    447  O   LEU A  80      59.815 100.256  68.399  1.00  0.00           O  
ATOM    448  N   PHE A  81      58.944  99.953  66.281  1.00  0.00           N  
ATOM    449  H   PHE A  81      59.207 100.011  65.307  1.00  0.00           H  
ATOM    450  CA  PHE A  81      57.539  99.543  66.552  1.00  0.00           C  
ATOM    451  HA  PHE A  81      57.345  99.554  67.624  1.00  0.00           H  
ATOM    452  CB  PHE A  81      56.526 100.596  66.005  1.00  0.00           C  
ATOM    453  HB2 PHE A  81      56.590 101.459  66.667  1.00  0.00           H  
ATOM    454  HB3 PHE A  81      56.912 100.911  65.036  1.00  0.00           H  
ATOM    455  CG  PHE A  81      55.054 100.234  65.703  1.00  0.00           C  
ATOM    456  CD1 PHE A  81      54.367  99.584  66.716  1.00  0.00           C  
ATOM    457  HD1 PHE A  81      54.810  99.511  67.698  1.00  0.00           H  
ATOM    458  CE1 PHE A  81      53.043  99.165  66.512  1.00  0.00           C  
ATOM    459  HE1 PHE A  81      52.403  98.708  67.252  1.00  0.00           H  
ATOM    460  CZ  PHE A  81      52.388  99.433  65.226  1.00  0.00           C  
ATOM    461  HZ  PHE A  81      51.407  99.025  65.031  1.00  0.00           H  
ATOM    462  CE2 PHE A  81      53.103 100.202  64.283  1.00  0.00           C  
ATOM    463  HE2 PHE A  81      52.761 100.460  63.292  1.00  0.00           H  
ATOM    464  CD2 PHE A  81      54.489 100.496  64.488  1.00  0.00           C  
ATOM    465  HD2 PHE A  81      55.009 101.064  63.731  1.00  0.00           H  
ATOM    466  C   PHE A  81      57.286  98.127  66.010  1.00  0.00           C  
ATOM    467  O   PHE A  81      57.487  97.934  64.793  1.00  0.00           O  
ATOM    468  N   VAL A  82      56.784  97.165  66.816  1.00  0.00           N  
ATOM    469  H   VAL A  82      56.744  97.312  67.814  1.00  0.00           H  
ATOM    470  CA  VAL A  82      56.373  95.861  66.238  1.00  0.00           C  
ATOM    471  HA  VAL A  82      56.342  95.953  65.153  1.00  0.00           H  
ATOM    472  CB  VAL A  82      57.402  94.757  66.526  1.00  0.00           C  
ATOM    473  HB  VAL A  82      57.440  94.597  67.603  1.00  0.00           H  
ATOM    474  CG1 VAL A  82      57.018  93.568  65.711  1.00  0.00           C  
ATOM    475 HG11 VAL A  82      57.671  92.758  66.035  1.00  0.00           H  
ATOM    476 HG12 VAL A  82      55.981  93.240  65.778  1.00  0.00           H  
ATOM    477 HG13 VAL A  82      57.305  93.795  64.684  1.00  0.00           H  
ATOM    478  CG2 VAL A  82      58.842  95.259  66.202  1.00  0.00           C  
ATOM    479 HG21 VAL A  82      59.503  94.418  65.992  1.00  0.00           H  
ATOM    480 HG22 VAL A  82      58.864  95.757  65.232  1.00  0.00           H  
ATOM    481 HG23 VAL A  82      59.202  95.892  67.012  1.00  0.00           H  
ATOM    482  C   VAL A  82      54.943  95.568  66.675  1.00  0.00           C  
ATOM    483  O   VAL A  82      54.645  95.657  67.854  1.00  0.00           O  
ATOM    484  N   HIE A  83      54.061  95.326  65.728  1.00  0.00           N  
ATOM    485  H   HIE A  83      54.420  95.372  64.785  1.00  0.00           H  
ATOM    486  CA  HIE A  83      52.725  94.711  66.054  1.00  0.00           C  
ATOM    487  HA  HIE A  83      52.505  94.617  67.118  1.00  0.00           H  
ATOM    488  CB  HIE A  83      51.605  95.522  65.440  1.00  0.00           C  
ATOM    489  HB2 HIE A  83      51.629  96.542  65.825  1.00  0.00           H  
ATOM    490  HB3 HIE A  83      51.671  95.596  64.355  1.00  0.00           H  
ATOM    491  CG  HIE A  83      50.223  94.991  65.629  1.00  0.00           C  
ATOM    492  ND1 HIE A  83      49.133  95.436  64.853  1.00  0.00           N  
ATOM    493  CE1 HIE A  83      48.065  94.875  65.455  1.00  0.00           C  
ATOM    494  HE1 HIE A  83      47.067  95.001  65.061  1.00  0.00           H  
ATOM    495  NE2 HIE A  83      48.500  93.952  66.401  1.00  0.00           N  
ATOM    496  HE2 HIE A  83      47.874  93.448  67.012  1.00  0.00           H  
ATOM    497  CD2 HIE A  83      49.788  94.138  66.639  1.00  0.00           C  
ATOM    498  HD2 HIE A  83      50.464  93.688  67.350  1.00  0.00           H  
ATOM    499  C   HIE A  83      52.710  93.252  65.506  1.00  0.00           C  
ATOM    500  O   HIE A  83      52.353  93.031  64.347  1.00  0.00           O  
ATOM    501  N   PRO A  84      53.072  92.231  66.330  1.00  0.00           N  
ATOM    502  CD  PRO A  84      53.851  92.332  67.548  1.00  0.00           C  
ATOM    503  HD2 PRO A  84      53.263  92.794  68.341  1.00  0.00           H  
ATOM    504  HD3 PRO A  84      54.727  92.962  67.387  1.00  0.00           H  
ATOM    505  CG  PRO A  84      54.102  90.867  68.029  1.00  0.00           C  
ATOM    506  HG2 PRO A  84      53.278  90.501  68.641  1.00  0.00           H  
ATOM    507  HG3 PRO A  84      54.991  90.714  68.642  1.00  0.00           H  
ATOM    508  CB  PRO A  84      54.023  90.149  66.667  1.00  0.00           C  
ATOM    509  HB2 PRO A  84      53.745  89.104  66.809  1.00  0.00           H  
ATOM    510  HB3 PRO A  84      55.016  90.119  66.219  1.00  0.00           H  
ATOM    511  CA  PRO A  84      52.931  90.864  65.910  1.00  0.00           C  
ATOM    512  HA  PRO A  84      53.094  90.807  64.833  1.00  0.00           H  
ATOM    513  C   PRO A  84      51.459  90.425  66.177  1.00  0.00           C  
ATOM    514  O   PRO A  84      50.905  90.565  67.262  1.00  0.00           O  
ATOM    515  N   NLN A  85      50.824  89.901  65.162  1.00  0.00           N  
ATOM    516  H   NLN A  85      51.408  89.595  64.396  1.00  0.00           H  
ATOM    517  CA  NLN A  85      49.486  89.293  65.150  1.00  0.00           C  
ATOM    518  HA  NLN A  85      48.889  89.723  65.954  1.00  0.00           H  
ATOM    519  CB  NLN A  85      48.792  89.562  63.797  1.00  0.00           C  
ATOM    520  HB2 NLN A  85      48.871  90.601  63.475  1.00  0.00           H  
ATOM    521  HB3 NLN A  85      49.396  89.092  63.021  1.00  0.00           H  
ATOM    522  CG  NLN A  85      47.371  89.009  63.582  1.00  0.00           C  
ATOM    523  OD1 NLN A  85      47.144  87.859  63.913  1.00  0.00           O  
ATOM    524  ND2 NLN A  85      46.469  89.791  62.962  1.00  0.00           N  
ATOM    525 HD21 NLN A  85      46.659  90.772  62.819  1.00  0.00           H  
ATOM    526  C   NLN A  85      49.582  87.793  65.408  1.00  0.00           C  
ATOM    527  O   NLN A  85      50.054  87.022  64.586  1.00  0.00           O  
ATOM    528  N   LEU A  86      49.018  87.309  66.519  1.00  0.00           N  
ATOM    529  H   LEU A  86      48.456  87.932  67.082  1.00  0.00           H  
ATOM    530  CA  LEU A  86      49.131  85.930  66.980  1.00  0.00           C  
ATOM    531  HA  LEU A  86      49.986  85.559  66.415  1.00  0.00           H  
ATOM    532  CB  LEU A  86      49.534  85.779  68.461  1.00  0.00           C  
ATOM    533  HB2 LEU A  86      48.600  85.899  69.010  1.00  0.00           H  
ATOM    534  HB3 LEU A  86      49.866  84.741  68.475  1.00  0.00           H  
ATOM    535  CG  LEU A  86      50.602  86.690  69.095  1.00  0.00           C  
ATOM    536  HG  LEU A  86      50.123  87.669  69.061  1.00  0.00           H  
ATOM    537  CD1 LEU A  86      50.921  86.210  70.525  1.00  0.00           C  
ATOM    538 HD11 LEU A  86      49.928  86.012  70.927  1.00  0.00           H  
ATOM    539 HD12 LEU A  86      51.659  85.415  70.425  1.00  0.00           H  
ATOM    540 HD13 LEU A  86      51.386  86.968  71.155  1.00  0.00           H  
ATOM    541  CD2 LEU A  86      51.868  86.705  68.233  1.00  0.00           C  
ATOM    542 HD21 LEU A  86      52.124  85.670  68.004  1.00  0.00           H  
ATOM    543 HD22 LEU A  86      51.714  87.257  67.306  1.00  0.00           H  
ATOM    544 HD23 LEU A  86      52.614  87.314  68.743  1.00  0.00           H  
ATOM    545  C   LEU A  86      47.951  85.029  66.632  1.00  0.00           C  
ATOM    546  O   LEU A  86      48.029  83.859  66.943  1.00  0.00           O  
ATOM    547  N   THR A  87      46.977  85.533  65.827  1.00  0.00           N  
ATOM    548  H   THR A  87      47.053  86.460  65.434  1.00  0.00           H  
ATOM    549  CA  THR A  87      45.910  84.629  65.265  1.00  0.00           C  
ATOM    550  HA  THR A  87      45.892  83.609  65.648  1.00  0.00           H  
ATOM    551  CB  THR A  87      44.521  85.345  65.313  1.00  0.00           C  
ATOM    552  HB  THR A  87      43.827  84.699  64.775  1.00  0.00           H  
ATOM    553  CG2 THR A  87      44.018  85.697  66.696  1.00  0.00           C  
ATOM    554 HG21 THR A  87      43.172  86.368  66.549  1.00  0.00           H  
ATOM    555 HG22 THR A  87      43.847  84.782  67.265  1.00  0.00           H  
ATOM    556 HG23 THR A  87      44.785  86.190  67.293  1.00  0.00           H  
ATOM    557  OG1 THR A  87      44.503  86.488  64.546  1.00  0.00           O  
ATOM    558  HG1 THR A  87      45.122  87.151  64.860  1.00  0.00           H  
ATOM    559  C   THR A  87      46.328  84.312  63.763  1.00  0.00           C  
ATOM    560  O   THR A  87      45.726  83.456  63.108  1.00  0.00           O  
ATOM    561  N   SER A  88      47.272  85.016  63.186  1.00  0.00           N  
ATOM    562  H   SER A  88      47.441  85.864  63.708  1.00  0.00           H  
ATOM    563  CA  SER A  88      47.750  84.922  61.793  1.00  0.00           C  
ATOM    564  HA  SER A  88      47.201  84.108  61.319  1.00  0.00           H  
ATOM    565  CB  SER A  88      47.531  86.337  61.169  1.00  0.00           C  
ATOM    566  HB2 SER A  88      46.508  86.678  61.334  1.00  0.00           H  
ATOM    567  HB3 SER A  88      48.260  87.013  61.615  1.00  0.00           H  
ATOM    568  OG  SER A  88      47.769  86.158  59.777  1.00  0.00           O  
ATOM    569  HG  SER A  88      48.599  86.570  59.526  1.00  0.00           H  
ATOM    570  C   SER A  88      49.182  84.423  61.806  1.00  0.00           C  
ATOM    571  O   SER A  88      49.651  83.843  60.810  1.00  0.00           O  
ATOM    572  N   LEU A  89      49.959  84.740  62.891  1.00  0.00           N  
ATOM    573  H   LEU A  89      49.504  85.325  63.577  1.00  0.00           H  
ATOM    574  CA  LEU A  89      51.407  84.489  63.153  1.00  0.00           C  
ATOM    575  HA  LEU A  89      51.646  84.950  64.112  1.00  0.00           H  
ATOM    576  CB  LEU A  89      51.888  83.027  63.308  1.00  0.00           C  
ATOM    577  HB2 LEU A  89      52.040  82.502  62.365  1.00  0.00           H  
ATOM    578  HB3 LEU A  89      52.790  82.865  63.898  1.00  0.00           H  
ATOM    579  CG  LEU A  89      50.796  82.111  63.965  1.00  0.00           C  
ATOM    580  HG  LEU A  89      49.838  82.301  63.482  1.00  0.00           H  
ATOM    581  CD1 LEU A  89      51.120  80.589  63.802  1.00  0.00           C  
ATOM    582 HD11 LEU A  89      51.044  80.353  62.741  1.00  0.00           H  
ATOM    583 HD12 LEU A  89      52.098  80.402  64.244  1.00  0.00           H  
ATOM    584 HD13 LEU A  89      50.389  80.030  64.387  1.00  0.00           H  
ATOM    585  CD2 LEU A  89      50.669  82.504  65.387  1.00  0.00           C  
ATOM    586 HD21 LEU A  89      49.833  81.908  65.753  1.00  0.00           H  
ATOM    587 HD22 LEU A  89      51.540  82.186  65.960  1.00  0.00           H  
ATOM    588 HD23 LEU A  89      50.557  83.566  65.604  1.00  0.00           H  
ATOM    589  C   LEU A  89      52.253  85.269  62.117  1.00  0.00           C  
ATOM    590  O   LEU A  89      53.154  84.653  61.498  1.00  0.00           O  
ATOM    591  N   ASP A  90      52.165  86.588  62.037  1.00  0.00           N  
ATOM    592  H   ASP A  90      51.423  87.043  62.549  1.00  0.00           H  
ATOM    593  CA  ASP A  90      52.972  87.460  61.229  1.00  0.00           C  
ATOM    594  HA  ASP A  90      53.960  87.003  61.172  1.00  0.00           H  
ATOM    595  CB  ASP A  90      52.408  87.617  59.795  1.00  0.00           C  
ATOM    596  HB2 ASP A  90      53.130  88.184  59.207  1.00  0.00           H  
ATOM    597  HB3 ASP A  90      52.445  86.658  59.278  1.00  0.00           H  
ATOM    598  CG  ASP A  90      50.969  88.102  59.822  1.00  0.00           C  
ATOM    599  OD1 ASP A  90      50.130  87.215  59.625  1.00  0.00           O  
ATOM    600  OD2 ASP A  90      50.681  89.281  60.003  1.00  0.00           O  
ATOM    601  C   ASP A  90      53.096  88.778  61.951  1.00  0.00           C  
ATOM    602  O   ASP A  90      52.290  89.142  62.837  1.00  0.00           O  
ATOM    603  N   PHE A  91      54.025  89.608  61.571  1.00  0.00           N  
ATOM    604  H   PHE A  91      54.782  89.281  60.987  1.00  0.00           H  
ATOM    605  CA  PHE A  91      54.295  90.951  62.160  1.00  0.00           C  
ATOM    606  HA  PHE A  91      53.405  91.275  62.700  1.00  0.00           H  
ATOM    607  CB  PHE A  91      55.428  90.870  63.191  1.00  0.00           C  
ATOM    608  HB2 PHE A  91      55.448  91.804  63.752  1.00  0.00           H  
ATOM    609  HB3 PHE A  91      55.184  90.179  63.998  1.00  0.00           H  
ATOM    610  CG  PHE A  91      56.784  90.378  62.679  1.00  0.00           C  
ATOM    611  CD1 PHE A  91      57.089  89.020  62.422  1.00  0.00           C  
ATOM    612  HD1 PHE A  91      56.314  88.268  62.393  1.00  0.00           H  
ATOM    613  CE1 PHE A  91      58.367  88.630  61.986  1.00  0.00           C  
ATOM    614  HE1 PHE A  91      58.643  87.637  61.664  1.00  0.00           H  
ATOM    615  CZ  PHE A  91      59.440  89.605  62.024  1.00  0.00           C  
ATOM    616  HZ  PHE A  91      60.458  89.285  61.861  1.00  0.00           H  
ATOM    617  CE2 PHE A  91      59.159  90.948  62.439  1.00  0.00           C  
ATOM    618  HE2 PHE A  91      59.972  91.637  62.616  1.00  0.00           H  
ATOM    619  CD2 PHE A  91      57.825  91.289  62.711  1.00  0.00           C  
ATOM    620  HD2 PHE A  91      57.478  92.297  62.884  1.00  0.00           H  
ATOM    621  C   PHE A  91      54.673  91.964  61.140  1.00  0.00           C  
ATOM    622  O   PHE A  91      55.314  91.614  60.105  1.00  0.00           O  
ATOM    623  N   VAL A  92      54.148  93.144  61.408  1.00  0.00           N  
ATOM    624  H   VAL A  92      53.594  93.278  62.242  1.00  0.00           H  
ATOM    625  CA  VAL A  92      54.328  94.391  60.774  1.00  0.00           C  
ATOM    626  HA  VAL A  92      55.092  94.318  60.001  1.00  0.00           H  
ATOM    627  CB  VAL A  92      52.964  94.962  60.153  1.00  0.00           C  
ATOM    628  HB  VAL A  92      52.677  94.102  59.549  1.00  0.00           H  
ATOM    629  CG1 VAL A  92      51.849  95.125  61.246  1.00  0.00           C  
ATOM    630 HG11 VAL A  92      50.900  95.455  60.825  1.00  0.00           H  
ATOM    631 HG12 VAL A  92      51.699  94.179  61.765  1.00  0.00           H  
ATOM    632 HG13 VAL A  92      52.098  95.747  62.106  1.00  0.00           H  
ATOM    633  CG2 VAL A  92      53.052  96.224  59.350  1.00  0.00           C  
ATOM    634 HG21 VAL A  92      52.144  96.509  58.819  1.00  0.00           H  
ATOM    635 HG22 VAL A  92      53.372  97.032  60.007  1.00  0.00           H  
ATOM    636 HG23 VAL A  92      53.859  96.049  58.638  1.00  0.00           H  
ATOM    637  C   VAL A  92      54.919  95.395  61.703  1.00  0.00           C  
ATOM    638  O   VAL A  92      54.674  95.364  62.927  1.00  0.00           O  
ATOM    639  N   ALA A  93      55.797  96.175  61.140  1.00  0.00           N  
ATOM    640  H   ALA A  93      55.888  96.166  60.134  1.00  0.00           H  
ATOM    641  CA  ALA A  93      56.829  96.888  62.009  1.00  0.00           C  
ATOM    642  HA  ALA A  93      56.389  97.144  62.973  1.00  0.00           H  
ATOM    643  CB  ALA A  93      57.900  95.862  62.211  1.00  0.00           C  
ATOM    644  HB1 ALA A  93      58.101  95.305  61.296  1.00  0.00           H  
ATOM    645  HB2 ALA A  93      58.818  96.408  62.431  1.00  0.00           H  
ATOM    646  HB3 ALA A  93      57.623  95.221  63.048  1.00  0.00           H  
ATOM    647  C   ALA A  93      57.356  98.133  61.342  1.00  0.00           C  
ATOM    648  O   ALA A  93      57.505  98.164  60.120  1.00  0.00           O  
ATOM    649  N   SER A  94      57.636  99.163  62.146  1.00  0.00           N  
ATOM    650  H   SER A  94      57.473  99.010  63.131  1.00  0.00           H  
ATOM    651  CA  SER A  94      58.104 100.441  61.571  1.00  0.00           C  
ATOM    652  HA  SER A  94      58.510 100.220  60.584  1.00  0.00           H  
ATOM    653  CB  SER A  94      57.011 101.449  61.453  1.00  0.00           C  
ATOM    654  HB2 SER A  94      56.240 101.130  60.752  1.00  0.00           H  
ATOM    655  HB3 SER A  94      56.510 101.613  62.406  1.00  0.00           H  
ATOM    656  OG  SER A  94      57.490 102.675  61.014  1.00  0.00           O  
ATOM    657  HG  SER A  94      57.647 102.617  60.069  1.00  0.00           H  
ATOM    658  C   SER A  94      59.241 100.969  62.416  1.00  0.00           C  
ATOM    659  O   SER A  94      59.243 100.849  63.652  1.00  0.00           O  
ATOM    660  N   GLH A  95      60.235 101.580  61.724  1.00  0.00           N  
ATOM    661  H   GLH A  95      60.155 101.531  60.719  1.00  0.00           H  
ATOM    662  CA  GLH A  95      61.607 101.853  62.288  1.00  0.00           C  
ATOM    663  HA  GLH A  95      61.635 101.807  63.377  1.00  0.00           H  
ATOM    664  CB  GLH A  95      62.559 100.774  61.926  1.00  0.00           C  
ATOM    665  HB2 GLH A  95      62.175  99.896  62.446  1.00  0.00           H  
ATOM    666  HB3 GLH A  95      62.375 100.460  60.898  1.00  0.00           H  
ATOM    667  CG  GLH A  95      64.071 100.907  62.127  1.00  0.00           C  
ATOM    668  HG2 GLH A  95      64.541 101.407  61.281  1.00  0.00           H  
ATOM    669  HG3 GLH A  95      64.428 101.528  62.949  1.00  0.00           H  
ATOM    670  CD  GLH A  95      64.869  99.599  62.216  1.00  0.00           C  
ATOM    671  OE1 GLH A  95      64.379  98.483  62.329  1.00  0.00           O  
ATOM    672  OE2 GLH A  95      66.151  99.760  62.199  1.00  0.00           O  
ATOM    673  HE2 GLH A  95      66.647  98.941  62.132  1.00  0.00           H  
ATOM    674  C   GLH A  95      62.164 103.256  61.798  1.00  0.00           C  
ATOM    675  O   GLH A  95      62.083 103.604  60.662  1.00  0.00           O  
ATOM    676  N   LYS A  96      62.759 104.035  62.748  1.00  0.00           N  
ATOM    677  H   LYS A  96      62.861 103.665  63.683  1.00  0.00           H  
ATOM    678  CA  LYS A  96      63.700 105.155  62.387  1.00  0.00           C  
ATOM    679  HA  LYS A  96      63.928 104.950  61.341  1.00  0.00           H  
ATOM    680  CB  LYS A  96      62.960 106.473  62.604  1.00  0.00           C  
ATOM    681  HB2 LYS A  96      62.005 106.278  62.116  1.00  0.00           H  
ATOM    682  HB3 LYS A  96      62.933 106.703  63.670  1.00  0.00           H  
ATOM    683  CG  LYS A  96      63.588 107.493  61.766  1.00  0.00           C  
ATOM    684  HG2 LYS A  96      64.611 107.666  62.101  1.00  0.00           H  
ATOM    685  HG3 LYS A  96      63.558 107.155  60.731  1.00  0.00           H  
ATOM    686  CD  LYS A  96      62.812 108.798  61.919  1.00  0.00           C  
ATOM    687  HD2 LYS A  96      63.103 109.431  61.080  1.00  0.00           H  
ATOM    688  HD3 LYS A  96      61.777 108.458  61.949  1.00  0.00           H  
ATOM    689  CE  LYS A  96      63.106 109.547  63.218  1.00  0.00           C  
ATOM    690  HE2 LYS A  96      63.223 108.855  64.052  1.00  0.00           H  
ATOM    691  HE3 LYS A  96      64.100 109.985  63.136  1.00  0.00           H  
ATOM    692  NZ  LYS A  96      62.183 110.643  63.425  1.00  0.00           N  
ATOM    693  HZ1 LYS A  96      62.294 110.985  64.369  1.00  0.00           H  
ATOM    694  HZ2 LYS A  96      62.134 111.414  62.775  1.00  0.00           H  
ATOM    695  HZ3 LYS A  96      61.313 110.133  63.370  1.00  0.00           H  
ATOM    696  C   LYS A  96      65.071 105.001  63.143  1.00  0.00           C  
ATOM    697  O   LYS A  96      65.120 104.336  64.150  1.00  0.00           O  
ATOM    698  N   ILE A  97      66.126 105.563  62.521  1.00  0.00           N  
ATOM    699  H   ILE A  97      65.847 106.028  61.669  1.00  0.00           H  
ATOM    700  CA  ILE A  97      67.513 105.500  62.954  1.00  0.00           C  
ATOM    701  HA  ILE A  97      67.406 105.282  64.017  1.00  0.00           H  
ATOM    702  CB  ILE A  97      68.332 104.400  62.262  1.00  0.00           C  
ATOM    703  HB  ILE A  97      68.811 104.905  61.424  1.00  0.00           H  
ATOM    704  CG2 ILE A  97      69.383 104.014  63.262  1.00  0.00           C  
ATOM    705 HG21 ILE A  97      70.163 103.484  62.716  1.00  0.00           H  
ATOM    706 HG22 ILE A  97      69.789 104.794  63.907  1.00  0.00           H  
ATOM    707 HG23 ILE A  97      68.921 103.340  63.983  1.00  0.00           H  
ATOM    708  CG1 ILE A  97      67.413 103.196  61.775  1.00  0.00           C  
ATOM    709 HG12 ILE A  97      66.843 102.656  62.532  1.00  0.00           H  
ATOM    710 HG13 ILE A  97      66.666 103.622  61.105  1.00  0.00           H  
ATOM    711  CD1 ILE A  97      68.247 102.199  60.957  1.00  0.00           C  
ATOM    712 HD11 ILE A  97      67.593 101.430  60.547  1.00  0.00           H  
ATOM    713 HD12 ILE A  97      68.672 102.857  60.198  1.00  0.00           H  
ATOM    714 HD13 ILE A  97      69.090 101.803  61.523  1.00  0.00           H  
ATOM    715  C   ILE A  97      68.210 106.832  62.863  1.00  0.00           C  
ATOM    716  O   ILE A  97      68.341 107.374  61.775  1.00  0.00           O  
ATOM    717  N   GLU A  98      68.642 107.406  63.975  1.00  0.00           N  
ATOM    718  H   GLU A  98      68.408 106.999  64.870  1.00  0.00           H  
ATOM    719  CA  GLU A  98      69.404 108.623  63.900  1.00  0.00           C  
ATOM    720  HA  GLU A  98      68.899 109.306  63.218  1.00  0.00           H  
ATOM    721  CB  GLU A  98      69.325 109.428  65.181  1.00  0.00           C  
ATOM    722  HB2 GLU A  98      68.284 109.683  65.380  1.00  0.00           H  
ATOM    723  HB3 GLU A  98      69.713 108.838  66.011  1.00  0.00           H  
ATOM    724  CG  GLU A  98      70.232 110.680  65.160  1.00  0.00           C  
ATOM    725  HG2 GLU A  98      71.264 110.335  65.227  1.00  0.00           H  
ATOM    726  HG3 GLU A  98      70.191 111.232  64.221  1.00  0.00           H  
ATOM    727  CD  GLU A  98      69.970 111.671  66.374  1.00  0.00           C  
ATOM    728  OE1 GLU A  98      69.777 112.885  66.233  1.00  0.00           O  
ATOM    729  OE2 GLU A  98      69.952 111.178  67.520  1.00  0.00           O  
ATOM    730  C   GLU A  98      70.885 108.303  63.727  1.00  0.00           C  
ATOM    731  O   GLU A  98      71.514 107.704  64.642  1.00  0.00           O  
ATOM    732  N   VAL A  99      71.487 108.700  62.570  1.00  0.00           N  
ATOM    733  H   VAL A  99      70.985 109.282  61.915  1.00  0.00           H  
ATOM    734  CA  VAL A  99      72.831 108.313  62.135  1.00  0.00           C  
ATOM    735  HA  VAL A  99      73.263 107.742  62.957  1.00  0.00           H  
ATOM    736  CB  VAL A  99      72.807 107.530  60.789  1.00  0.00           C  
ATOM    737  HB  VAL A  99      73.855 107.315  60.580  1.00  0.00           H  
ATOM    738  CG1 VAL A  99      72.074 106.149  60.943  1.00  0.00           C  
ATOM    739 HG11 VAL A  99      71.039 106.325  61.238  1.00  0.00           H  
ATOM    740 HG12 VAL A  99      72.173 105.467  60.099  1.00  0.00           H  
ATOM    741 HG13 VAL A  99      72.600 105.626  61.742  1.00  0.00           H  
ATOM    742  CG2 VAL A  99      72.251 108.234  59.543  1.00  0.00           C  
ATOM    743 HG21 VAL A  99      72.707 109.216  59.411  1.00  0.00           H  
ATOM    744 HG22 VAL A  99      72.459 107.649  58.647  1.00  0.00           H  
ATOM    745 HG23 VAL A  99      71.181 108.412  59.650  1.00  0.00           H  
ATOM    746  C   VAL A  99      73.751 109.545  61.920  1.00  0.00           C  
ATOM    747  O   VAL A  99      73.249 110.574  61.492  1.00  0.00           O  
ATOM    748  N   LEU A 100      74.945 109.494  62.443  1.00  0.00           N  
ATOM    749  H   LEU A 100      75.315 108.639  62.833  1.00  0.00           H  
ATOM    750  CA  LEU A 100      76.061 110.376  62.240  1.00  0.00           C  
ATOM    751  HA  LEU A 100      75.669 111.382  62.089  1.00  0.00           H  
ATOM    752  CB  LEU A 100      76.822 110.476  63.547  1.00  0.00           C  
ATOM    753  HB2 LEU A 100      76.191 110.732  64.397  1.00  0.00           H  
ATOM    754  HB3 LEU A 100      77.129 109.436  63.659  1.00  0.00           H  
ATOM    755  CG  LEU A 100      78.133 111.302  63.535  1.00  0.00           C  
ATOM    756  HG  LEU A 100      78.711 111.066  62.642  1.00  0.00           H  
ATOM    757  CD1 LEU A 100      77.775 112.798  63.385  1.00  0.00           C  
ATOM    758 HD11 LEU A 100      77.091 113.116  64.172  1.00  0.00           H  
ATOM    759 HD12 LEU A 100      78.686 113.389  63.473  1.00  0.00           H  
ATOM    760 HD13 LEU A 100      77.291 112.907  62.414  1.00  0.00           H  
ATOM    761  CD2 LEU A 100      78.933 111.067  64.783  1.00  0.00           C  
ATOM    762 HD21 LEU A 100      78.400 111.534  65.610  1.00  0.00           H  
ATOM    763 HD22 LEU A 100      79.124 109.998  64.884  1.00  0.00           H  
ATOM    764 HD23 LEU A 100      79.879 111.601  64.696  1.00  0.00           H  
ATOM    765  C   LEU A 100      76.991 110.018  61.026  1.00  0.00           C  
ATOM    766  O   LEU A 100      77.617 108.961  60.933  1.00  0.00           O  
ATOM    767  N   VAL A 101      77.094 110.899  60.049  1.00  0.00           N  
ATOM    768  H   VAL A 101      76.457 111.683  60.049  1.00  0.00           H  
ATOM    769  CA  VAL A 101      77.860 110.691  58.799  1.00  0.00           C  
ATOM    770  HA  VAL A 101      77.877 109.638  58.521  1.00  0.00           H  
ATOM    771  CB  VAL A 101      77.167 111.524  57.662  1.00  0.00           C  
ATOM    772  HB  VAL A 101      77.132 112.554  58.018  1.00  0.00           H  
ATOM    773  CG1 VAL A 101      77.927 111.534  56.309  1.00  0.00           C  
ATOM    774 HG11 VAL A 101      77.896 110.488  56.008  1.00  0.00           H  
ATOM    775 HG12 VAL A 101      77.501 112.259  55.616  1.00  0.00           H  
ATOM    776 HG13 VAL A 101      78.970 111.763  56.529  1.00  0.00           H  
ATOM    777  CG2 VAL A 101      75.770 110.963  57.295  1.00  0.00           C  
ATOM    778 HG21 VAL A 101      75.218 111.682  56.690  1.00  0.00           H  
ATOM    779 HG22 VAL A 101      75.655 110.012  56.776  1.00  0.00           H  
ATOM    780 HG23 VAL A 101      75.192 110.816  58.208  1.00  0.00           H  
ATOM    781  C   VAL A 101      79.351 110.961  58.991  1.00  0.00           C  
ATOM    782  O   VAL A 101      79.696 112.121  59.251  1.00  0.00           O  
ATOM    783  N   SER A 102      80.137 109.871  58.906  1.00  0.00           N  
ATOM    784  H   SER A 102      79.738 108.947  58.815  1.00  0.00           H  
ATOM    785  CA  SER A 102      81.621 110.004  58.951  1.00  0.00           C  
ATOM    786  HA  SER A 102      81.898 110.784  59.660  1.00  0.00           H  
ATOM    787  CB  SER A 102      82.273 108.701  59.415  1.00  0.00           C  
ATOM    788  HB2 SER A 102      82.055 108.654  60.482  1.00  0.00           H  
ATOM    789  HB3 SER A 102      81.744 107.849  58.988  1.00  0.00           H  
ATOM    790  OG  SER A 102      83.637 108.731  59.217  1.00  0.00           O  
ATOM    791  HG  SER A 102      83.796 108.412  58.326  1.00  0.00           H  
ATOM    792  C   SER A 102      82.242 110.537  57.655  1.00  0.00           C  
ATOM    793  O   SER A 102      83.114 111.439  57.631  1.00  0.00           O  
ATOM    794  N   NLN A 103      81.700 109.985  56.598  1.00  0.00           N  
ATOM    795  H   NLN A 103      80.943 109.323  56.698  1.00  0.00           H  
ATOM    796  CA  NLN A 103      82.262 110.317  55.185  1.00  0.00           C  
ATOM    797  HA  NLN A 103      82.722 111.305  55.200  1.00  0.00           H  
ATOM    798  CB  NLN A 103      83.347 109.269  54.844  1.00  0.00           C  
ATOM    799  HB2 NLN A 103      82.775 108.466  54.380  1.00  0.00           H  
ATOM    800  HB3 NLN A 103      83.914 109.732  54.036  1.00  0.00           H  
ATOM    801  CG  NLN A 103      84.316 108.810  55.939  1.00  0.00           C  
ATOM    802  OD1 NLN A 103      84.002 108.002  56.745  1.00  0.00           O  
ATOM    803  ND2 NLN A 103      85.536 109.366  55.918  1.00  0.00           N  
ATOM    804 HD21 NLN A 103      85.728 110.087  55.237  1.00  0.00           H  
ATOM    805  C   NLN A 103      81.125 110.194  54.133  1.00  0.00           C  
ATOM    806  O   NLN A 103      80.166 109.465  54.306  1.00  0.00           O  
ATOM    807  N   ALA A 104      81.327 110.906  52.988  1.00  0.00           N  
ATOM    808  H   ALA A 104      82.053 111.608  52.975  1.00  0.00           H  
ATOM    809  CA  ALA A 104      80.543 110.669  51.703  1.00  0.00           C  
ATOM    810  HA  ALA A 104      79.572 110.984  52.085  1.00  0.00           H  
ATOM    811  CB  ALA A 104      80.994 111.691  50.643  1.00  0.00           C  
ATOM    812  HB1 ALA A 104      80.960 112.654  51.153  1.00  0.00           H  
ATOM    813  HB2 ALA A 104      82.020 111.444  50.369  1.00  0.00           H  
ATOM    814  HB3 ALA A 104      80.273 111.716  49.826  1.00  0.00           H  
ATOM    815  C   ALA A 104      80.497 109.195  51.242  1.00  0.00           C  
ATOM    816  O   ALA A 104      81.476 108.461  51.313  1.00  0.00           O  
ATOM    817  N   THR A 105      79.375 108.812  50.723  1.00  0.00           N  
ATOM    818  H   THR A 105      78.672 109.507  50.511  1.00  0.00           H  
ATOM    819  CA  THR A 105      79.006 107.436  50.385  1.00  0.00           C  
ATOM    820  HA  THR A 105      79.817 107.036  49.776  1.00  0.00           H  
ATOM    821  CB  THR A 105      78.776 106.650  51.664  1.00  0.00           C  
ATOM    822  HB  THR A 105      79.621 106.682  52.351  1.00  0.00           H  
ATOM    823  CG2 THR A 105      77.434 106.885  52.499  1.00  0.00           C  
ATOM    824 HG21 THR A 105      76.566 106.790  51.847  1.00  0.00           H  
ATOM    825 HG22 THR A 105      77.281 106.245  53.367  1.00  0.00           H  
ATOM    826 HG23 THR A 105      77.385 107.887  52.926  1.00  0.00           H  
ATOM    827  OG1 THR A 105      78.619 105.307  51.226  1.00  0.00           O  
ATOM    828  HG1 THR A 105      78.891 104.746  51.956  1.00  0.00           H  
ATOM    829  C   THR A 105      77.747 107.371  49.406  1.00  0.00           C  
ATOM    830  O   THR A 105      76.857 108.189  49.464  1.00  0.00           O  
ATOM    831  N   GLN A 106      77.747 106.379  48.512  1.00  0.00           N  
ATOM    832  H   GLN A 106      78.409 105.624  48.624  1.00  0.00           H  
ATOM    833  CA  GLN A 106      76.739 106.229  47.462  1.00  0.00           C  
ATOM    834  HA  GLN A 106      76.271 107.189  47.247  1.00  0.00           H  
ATOM    835  CB  GLN A 106      77.440 105.755  46.106  1.00  0.00           C  
ATOM    836  HB2 GLN A 106      78.331 106.367  45.970  1.00  0.00           H  
ATOM    837  HB3 GLN A 106      77.854 104.747  46.127  1.00  0.00           H  
ATOM    838  CG  GLN A 106      76.518 105.925  44.865  1.00  0.00           C  
ATOM    839  HG2 GLN A 106      75.821 105.087  44.895  1.00  0.00           H  
ATOM    840  HG3 GLN A 106      76.051 106.907  44.940  1.00  0.00           H  
ATOM    841  CD  GLN A 106      77.193 105.869  43.470  1.00  0.00           C  
ATOM    842  OE1 GLN A 106      77.361 104.794  42.933  1.00  0.00           O  
ATOM    843  NE2 GLN A 106      77.635 107.020  43.006  1.00  0.00           N  
ATOM    844 HE21 GLN A 106      77.432 107.941  43.368  1.00  0.00           H  
ATOM    845 HE22 GLN A 106      78.113 106.992  42.117  1.00  0.00           H  
ATOM    846  C   GLN A 106      75.642 105.205  47.738  1.00  0.00           C  
ATOM    847  O   GLN A 106      74.521 105.241  47.243  1.00  0.00           O  
ATOM    848  N   PHE A 107      75.904 104.373  48.721  1.00  0.00           N  
ATOM    849  H   PHE A 107      76.741 104.326  49.284  1.00  0.00           H  
ATOM    850  CA  PHE A 107      74.870 103.419  49.279  1.00  0.00           C  
ATOM    851  HA  PHE A 107      73.904 103.714  48.867  1.00  0.00           H  
ATOM    852  CB  PHE A 107      75.252 102.035  48.705  1.00  0.00           C  
ATOM    853  HB2 PHE A 107      76.317 101.859  48.859  1.00  0.00           H  
ATOM    854  HB3 PHE A 107      74.638 101.283  49.200  1.00  0.00           H  
ATOM    855  CG  PHE A 107      74.899 101.903  47.235  1.00  0.00           C  
ATOM    856  CD1 PHE A 107      73.602 101.605  46.790  1.00  0.00           C  
ATOM    857  HD1 PHE A 107      72.892 101.456  47.590  1.00  0.00           H  
ATOM    858  CE1 PHE A 107      73.322 101.523  45.438  1.00  0.00           C  
ATOM    859  HE1 PHE A 107      72.354 101.284  45.023  1.00  0.00           H  
ATOM    860  CZ  PHE A 107      74.338 101.720  44.530  1.00  0.00           C  
ATOM    861  HZ  PHE A 107      74.101 101.668  43.478  1.00  0.00           H  
ATOM    862  CE2 PHE A 107      75.664 102.012  44.903  1.00  0.00           C  
ATOM    863  HE2 PHE A 107      76.452 102.130  44.174  1.00  0.00           H  
ATOM    864  CD2 PHE A 107      75.939 102.167  46.294  1.00  0.00           C  
ATOM    865  HD2 PHE A 107      76.892 102.474  46.698  1.00  0.00           H  
ATOM    866  C   PHE A 107      74.923 103.354  50.839  1.00  0.00           C  
ATOM    867  O   PHE A 107      76.017 103.191  51.340  1.00  0.00           O  
ATOM    868  N   ILE A 108      73.812 103.321  51.575  1.00  0.00           N  
ATOM    869  H   ILE A 108      72.937 103.233  51.079  1.00  0.00           H  
ATOM    870  CA  ILE A 108      73.977 102.732  52.985  1.00  0.00           C  
ATOM    871  HA  ILE A 108      74.879 103.143  53.438  1.00  0.00           H  
ATOM    872  CB  ILE A 108      72.781 102.973  53.879  1.00  0.00           C  
ATOM    873  HB  ILE A 108      71.989 102.315  53.522  1.00  0.00           H  
ATOM    874  CG2 ILE A 108      73.255 102.615  55.300  1.00  0.00           C  
ATOM    875 HG21 ILE A 108      74.152 103.165  55.584  1.00  0.00           H  
ATOM    876 HG22 ILE A 108      72.496 102.823  56.055  1.00  0.00           H  
ATOM    877 HG23 ILE A 108      73.469 101.549  55.382  1.00  0.00           H  
ATOM    878  CG1 ILE A 108      72.303 104.422  53.981  1.00  0.00           C  
ATOM    879 HG12 ILE A 108      73.115 104.957  54.472  1.00  0.00           H  
ATOM    880 HG13 ILE A 108      72.190 104.844  52.982  1.00  0.00           H  
ATOM    881  CD1 ILE A 108      71.048 104.718  54.637  1.00  0.00           C  
ATOM    882 HD11 ILE A 108      71.084 104.274  55.632  1.00  0.00           H  
ATOM    883 HD12 ILE A 108      70.992 105.800  54.763  1.00  0.00           H  
ATOM    884 HD13 ILE A 108      70.208 104.283  54.096  1.00  0.00           H  
ATOM    885  C   ILE A 108      74.066 101.185  52.819  1.00  0.00           C  
ATOM    886  O   ILE A 108      73.164 100.548  52.261  1.00  0.00           O  
ATOM    887  N   ILE A 109      75.093 100.586  53.362  1.00  0.00           N  
ATOM    888  H   ILE A 109      75.731 101.202  53.846  1.00  0.00           H  
ATOM    889  CA  ILE A 109      75.284  99.214  53.531  1.00  0.00           C  
ATOM    890  HA  ILE A 109      74.499  98.654  53.023  1.00  0.00           H  
ATOM    891  CB  ILE A 109      76.684  98.718  53.198  1.00  0.00           C  
ATOM    892  HB  ILE A 109      77.349  99.296  53.839  1.00  0.00           H  
ATOM    893  CG2 ILE A 109      76.875  97.225  53.431  1.00  0.00           C  
ATOM    894 HG21 ILE A 109      76.075  96.680  52.930  1.00  0.00           H  
ATOM    895 HG22 ILE A 109      77.857  96.903  53.085  1.00  0.00           H  
ATOM    896 HG23 ILE A 109      76.929  96.959  54.487  1.00  0.00           H  
ATOM    897  CG1 ILE A 109      77.167  99.046  51.728  1.00  0.00           C  
ATOM    898 HG12 ILE A 109      77.290 100.129  51.718  1.00  0.00           H  
ATOM    899 HG13 ILE A 109      78.190  98.759  51.485  1.00  0.00           H  
ATOM    900  CD1 ILE A 109      76.166  98.761  50.544  1.00  0.00           C  
ATOM    901 HD11 ILE A 109      75.829  97.728  50.462  1.00  0.00           H  
ATOM    902 HD12 ILE A 109      75.313  99.439  50.558  1.00  0.00           H  
ATOM    903 HD13 ILE A 109      76.751  98.964  49.647  1.00  0.00           H  
ATOM    904  C   ILE A 109      74.973  98.822  54.964  1.00  0.00           C  
ATOM    905  O   ILE A 109      75.587  99.387  55.850  1.00  0.00           O  
ATOM    906  N   LEU A 110      73.978  97.966  55.169  1.00  0.00           N  
ATOM    907  H   LEU A 110      73.578  97.475  54.382  1.00  0.00           H  
ATOM    908  CA  LEU A 110      73.401  97.570  56.478  1.00  0.00           C  
ATOM    909  HA  LEU A 110      74.105  97.458  57.303  1.00  0.00           H  
ATOM    910  CB  LEU A 110      72.345  98.537  57.040  1.00  0.00           C  
ATOM    911  HB2 LEU A 110      72.024  98.226  58.034  1.00  0.00           H  
ATOM    912  HB3 LEU A 110      72.803  99.526  57.031  1.00  0.00           H  
ATOM    913  CG  LEU A 110      70.976  98.656  56.194  1.00  0.00           C  
ATOM    914  HG  LEU A 110      70.747  97.619  55.947  1.00  0.00           H  
ATOM    915  CD1 LEU A 110      69.880  99.207  57.133  1.00  0.00           C  
ATOM    916 HD11 LEU A 110      69.021  99.320  56.472  1.00  0.00           H  
ATOM    917 HD12 LEU A 110      69.722  98.484  57.934  1.00  0.00           H  
ATOM    918 HD13 LEU A 110      70.163 100.154  57.594  1.00  0.00           H  
ATOM    919  CD2 LEU A 110      71.175  99.514  54.922  1.00  0.00           C  
ATOM    920 HD21 LEU A 110      72.000  99.166  54.301  1.00  0.00           H  
ATOM    921 HD22 LEU A 110      70.258  99.500  54.332  1.00  0.00           H  
ATOM    922 HD23 LEU A 110      71.464 100.536  55.168  1.00  0.00           H  
ATOM    923  C   LEU A 110      72.875  96.161  56.344  1.00  0.00           C  
ATOM    924  O   LEU A 110      72.501  95.733  55.235  1.00  0.00           O  
ATOM    925  N   HIE A 111      72.708  95.421  57.441  1.00  0.00           N  
ATOM    926  H   HIE A 111      72.859  95.946  58.291  1.00  0.00           H  
ATOM    927  CA  HIE A 111      72.045  94.051  57.481  1.00  0.00           C  
ATOM    928  HA  HIE A 111      72.214  93.528  56.539  1.00  0.00           H  
ATOM    929  CB  HIE A 111      72.612  93.248  58.699  1.00  0.00           C  
ATOM    930  HB2 HIE A 111      72.603  93.898  59.575  1.00  0.00           H  
ATOM    931  HB3 HIE A 111      72.062  92.313  58.799  1.00  0.00           H  
ATOM    932  CG  HIE A 111      74.050  92.862  58.584  1.00  0.00           C  
ATOM    933  ND1 HIE A 111      74.987  93.258  59.509  1.00  0.00           N  
ATOM    934  CE1 HIE A 111      76.169  92.878  59.029  1.00  0.00           C  
ATOM    935  HE1 HIE A 111      77.062  93.022  59.621  1.00  0.00           H  
ATOM    936  NE2 HIE A 111      76.002  92.090  57.952  1.00  0.00           N  
ATOM    937  HE2 HIE A 111      76.660  91.473  57.497  1.00  0.00           H  
ATOM    938  CD2 HIE A 111      74.679  92.054  57.609  1.00  0.00           C  
ATOM    939  HD2 HIE A 111      74.294  91.471  56.785  1.00  0.00           H  
ATOM    940  C   HIE A 111      70.497  94.069  57.557  1.00  0.00           C  
ATOM    941  O   HIE A 111      69.880  94.757  58.363  1.00  0.00           O  
ATOM    942  N   SER A 112      69.885  93.232  56.716  1.00  0.00           N  
ATOM    943  H   SER A 112      70.474  92.639  56.150  1.00  0.00           H  
ATOM    944  CA  SER A 112      68.505  92.792  56.892  1.00  0.00           C  
ATOM    945  HA  SER A 112      68.282  92.549  57.930  1.00  0.00           H  
ATOM    946  CB  SER A 112      67.483  93.798  56.343  1.00  0.00           C  
ATOM    947  HB2 SER A 112      67.623  94.762  56.832  1.00  0.00           H  
ATOM    948  HB3 SER A 112      67.632  93.880  55.266  1.00  0.00           H  
ATOM    949  OG  SER A 112      66.192  93.287  56.462  1.00  0.00           O  
ATOM    950  HG  SER A 112      66.167  92.681  55.718  1.00  0.00           H  
ATOM    951  C   SER A 112      68.293  91.555  56.059  1.00  0.00           C  
ATOM    952  O   SER A 112      68.661  91.533  54.914  1.00  0.00           O  
ATOM    953  N   LYS A 113      67.708  90.488  56.667  1.00  0.00           N  
ATOM    954  H   LYS A 113      67.514  90.711  57.633  1.00  0.00           H  
ATOM    955  CA  LYS A 113      67.669  89.131  56.220  1.00  0.00           C  
ATOM    956  HA  LYS A 113      67.853  89.287  55.157  1.00  0.00           H  
ATOM    957  CB  LYS A 113      68.611  88.191  56.913  1.00  0.00           C  
ATOM    958  HB2 LYS A 113      69.579  88.659  56.735  1.00  0.00           H  
ATOM    959  HB3 LYS A 113      68.341  88.101  57.965  1.00  0.00           H  
ATOM    960  CG  LYS A 113      68.684  86.755  56.286  1.00  0.00           C  
ATOM    961  HG2 LYS A 113      69.444  86.222  56.859  1.00  0.00           H  
ATOM    962  HG3 LYS A 113      67.734  86.234  56.403  1.00  0.00           H  
ATOM    963  CD  LYS A 113      69.112  86.488  54.833  1.00  0.00           C  
ATOM    964  HD2 LYS A 113      68.831  87.318  54.185  1.00  0.00           H  
ATOM    965  HD3 LYS A 113      70.194  86.536  54.711  1.00  0.00           H  
ATOM    966  CE  LYS A 113      68.639  85.204  54.137  1.00  0.00           C  
ATOM    967  HE2 LYS A 113      67.565  85.194  53.952  1.00  0.00           H  
ATOM    968  HE3 LYS A 113      69.094  85.125  53.149  1.00  0.00           H  
ATOM    969  NZ  LYS A 113      68.953  83.974  54.915  1.00  0.00           N  
ATOM    970  HZ1 LYS A 113      68.714  83.209  54.300  1.00  0.00           H  
ATOM    971  HZ2 LYS A 113      69.919  83.792  55.147  1.00  0.00           H  
ATOM    972  HZ3 LYS A 113      68.362  83.859  55.725  1.00  0.00           H  
ATOM    973  C   LYS A 113      66.212  88.557  56.211  1.00  0.00           C  
ATOM    974  O   LYS A 113      65.561  88.375  57.235  1.00  0.00           O  
ATOM    975  N   ASP A 114      65.692  88.334  55.006  1.00  0.00           N  
ATOM    976  H   ASP A 114      66.240  88.533  54.181  1.00  0.00           H  
ATOM    977  CA  ASP A 114      64.406  87.716  54.816  1.00  0.00           C  
ATOM    978  HA  ASP A 114      64.259  87.713  53.736  1.00  0.00           H  
ATOM    979  CB  ASP A 114      64.398  86.243  55.362  1.00  0.00           C  
ATOM    980  HB2 ASP A 114      65.328  85.775  55.040  1.00  0.00           H  
ATOM    981  HB3 ASP A 114      64.326  86.267  56.450  1.00  0.00           H  
ATOM    982  CG  ASP A 114      63.309  85.423  54.774  1.00  0.00           C  
ATOM    983  OD1 ASP A 114      63.227  85.343  53.518  1.00  0.00           O  
ATOM    984  OD2 ASP A 114      62.625  84.643  55.545  1.00  0.00           O  
ATOM    985  C   ASP A 114      63.198  88.528  55.301  1.00  0.00           C  
ATOM    986  O   ASP A 114      62.022  88.088  55.292  1.00  0.00           O  
ATOM    987  N   LEU A 115      63.331  89.839  55.636  1.00  0.00           N  
ATOM    988  H   LEU A 115      64.209  90.283  55.407  1.00  0.00           H  
ATOM    989  CA  LEU A 115      62.232  90.854  55.826  1.00  0.00           C  
ATOM    990  HA  LEU A 115      61.330  90.378  56.210  1.00  0.00           H  
ATOM    991  CB  LEU A 115      62.652  91.965  56.833  1.00  0.00           C  
ATOM    992  HB2 LEU A 115      63.528  92.470  56.425  1.00  0.00           H  
ATOM    993  HB3 LEU A 115      61.731  92.545  56.900  1.00  0.00           H  
ATOM    994  CG  LEU A 115      63.057  91.546  58.193  1.00  0.00           C  
ATOM    995  HG  LEU A 115      63.866  90.822  58.098  1.00  0.00           H  
ATOM    996  CD1 LEU A 115      63.513  92.770  59.055  1.00  0.00           C  
ATOM    997 HD11 LEU A 115      63.860  92.329  59.989  1.00  0.00           H  
ATOM    998 HD12 LEU A 115      64.417  93.016  58.497  1.00  0.00           H  
ATOM    999 HD13 LEU A 115      62.854  93.638  59.037  1.00  0.00           H  
ATOM   1000  CD2 LEU A 115      61.950  90.794  58.953  1.00  0.00           C  
ATOM   1001 HD21 LEU A 115      62.318  90.336  59.871  1.00  0.00           H  
ATOM   1002 HD22 LEU A 115      61.172  91.525  59.171  1.00  0.00           H  
ATOM   1003 HD23 LEU A 115      61.665  89.944  58.334  1.00  0.00           H  
ATOM   1004  C   LEU A 115      61.699  91.402  54.509  1.00  0.00           C  
ATOM   1005  O   LEU A 115      62.519  91.658  53.612  1.00  0.00           O  
ATOM   1006  N   GLU A 116      60.449  91.742  54.512  1.00  0.00           N  
ATOM   1007  H   GLU A 116      59.855  91.590  55.314  1.00  0.00           H  
ATOM   1008  CA  GLU A 116      59.743  92.498  53.423  1.00  0.00           C  
ATOM   1009  HA  GLU A 116      60.402  92.347  52.568  1.00  0.00           H  
ATOM   1010  CB  GLU A 116      58.494  91.688  53.044  1.00  0.00           C  
ATOM   1011  HB2 GLU A 116      58.876  90.801  52.537  1.00  0.00           H  
ATOM   1012  HB3 GLU A 116      57.923  91.427  53.934  1.00  0.00           H  
ATOM   1013  CG  GLU A 116      57.555  92.529  52.057  1.00  0.00           C  
ATOM   1014  HG2 GLU A 116      57.043  93.414  52.435  1.00  0.00           H  
ATOM   1015  HG3 GLU A 116      58.148  92.703  51.160  1.00  0.00           H  
ATOM   1016  CD  GLU A 116      56.400  91.666  51.575  1.00  0.00           C  
ATOM   1017  OE1 GLU A 116      55.697  91.997  50.611  1.00  0.00           O  
ATOM   1018  OE2 GLU A 116      56.062  90.644  52.253  1.00  0.00           O  
ATOM   1019  C   GLU A 116      59.587  93.944  53.801  1.00  0.00           C  
ATOM   1020  O   GLU A 116      58.668  94.271  54.559  1.00  0.00           O  
ATOM   1021  N   ILE A 117      60.519  94.770  53.362  1.00  0.00           N  
ATOM   1022  H   ILE A 117      60.993  94.365  52.568  1.00  0.00           H  
ATOM   1023  CA  ILE A 117      60.556  96.172  53.569  1.00  0.00           C  
ATOM   1024  HA  ILE A 117      60.115  96.347  54.550  1.00  0.00           H  
ATOM   1025  CB  ILE A 117      62.034  96.713  53.499  1.00  0.00           C  
ATOM   1026  HB  ILE A 117      62.383  96.382  52.521  1.00  0.00           H  
ATOM   1027  CG2 ILE A 117      62.091  98.234  53.484  1.00  0.00           C  
ATOM   1028 HG21 ILE A 117      63.132  98.510  53.314  1.00  0.00           H  
ATOM   1029 HG22 ILE A 117      61.577  98.656  52.621  1.00  0.00           H  
ATOM   1030 HG23 ILE A 117      61.763  98.664  54.430  1.00  0.00           H  
ATOM   1031  CG1 ILE A 117      62.854  96.164  54.693  1.00  0.00           C  
ATOM   1032 HG12 ILE A 117      62.467  96.503  55.654  1.00  0.00           H  
ATOM   1033 HG13 ILE A 117      62.606  95.110  54.812  1.00  0.00           H  
ATOM   1034  CD1 ILE A 117      64.389  96.346  54.720  1.00  0.00           C  
ATOM   1035 HD11 ILE A 117      64.461  97.402  54.463  1.00  0.00           H  
ATOM   1036 HD12 ILE A 117      64.756  96.259  55.743  1.00  0.00           H  
ATOM   1037 HD13 ILE A 117      64.813  95.660  53.986  1.00  0.00           H  
ATOM   1038  C   ILE A 117      59.719  96.820  52.452  1.00  0.00           C  
ATOM   1039  O   ILE A 117      60.047  96.499  51.329  1.00  0.00           O  
ATOM   1040  N   THR A 118      58.779  97.757  52.689  1.00  0.00           N  
ATOM   1041  H   THR A 118      58.710  98.099  53.637  1.00  0.00           H  
ATOM   1042  CA  THR A 118      57.825  98.358  51.756  1.00  0.00           C  
ATOM   1043  HA  THR A 118      58.123  98.078  50.746  1.00  0.00           H  
ATOM   1044  CB  THR A 118      56.363  97.741  52.020  1.00  0.00           C  
ATOM   1045  HB  THR A 118      55.647  98.275  51.395  1.00  0.00           H  
ATOM   1046  CG2 THR A 118      56.214  96.265  51.715  1.00  0.00           C  
ATOM   1047 HG21 THR A 118      55.396  95.636  52.068  1.00  0.00           H  
ATOM   1048 HG22 THR A 118      56.244  96.251  50.625  1.00  0.00           H  
ATOM   1049 HG23 THR A 118      57.174  95.816  51.972  1.00  0.00           H  
ATOM   1050  OG1 THR A 118      55.786  97.837  53.279  1.00  0.00           O  
ATOM   1051  HG1 THR A 118      55.632  98.770  53.446  1.00  0.00           H  
ATOM   1052  C   THR A 118      57.922  99.861  51.738  1.00  0.00           C  
ATOM   1053  O   THR A 118      57.188 100.515  51.026  1.00  0.00           O  
ATOM   1054  N   NLN A 119      58.833 100.472  52.518  1.00  0.00           N  
ATOM   1055  H   NLN A 119      59.284 100.061  53.323  1.00  0.00           H  
ATOM   1056  CA  NLN A 119      59.107 101.965  52.516  1.00  0.00           C  
ATOM   1057  HA  NLN A 119      59.046 102.361  51.503  1.00  0.00           H  
ATOM   1058  CB  NLN A 119      58.054 102.630  53.336  1.00  0.00           C  
ATOM   1059  HB2 NLN A 119      57.063 102.304  53.020  1.00  0.00           H  
ATOM   1060  HB3 NLN A 119      58.248 102.400  54.384  1.00  0.00           H  
ATOM   1061  CG  NLN A 119      58.174 104.196  53.218  1.00  0.00           C  
ATOM   1062  OD1 NLN A 119      58.616 104.747  52.236  1.00  0.00           O  
ATOM   1063  ND2 NLN A 119      57.775 104.933  54.211  1.00  0.00           N  
ATOM   1064 HD21 NLN A 119      57.212 104.458  54.902  1.00  0.00           H  
ATOM   1065  C   NLN A 119      60.501 102.137  53.024  1.00  0.00           C  
ATOM   1066  O   NLN A 119      60.942 101.484  53.963  1.00  0.00           O  
ATOM   1067  N   ALA A 120      61.275 103.048  52.449  1.00  0.00           N  
ATOM   1068  H   ALA A 120      60.867 103.555  51.676  1.00  0.00           H  
ATOM   1069  CA  ALA A 120      62.574 103.499  52.887  1.00  0.00           C  
ATOM   1070  HA  ALA A 120      62.785 103.355  53.947  1.00  0.00           H  
ATOM   1071  CB  ALA A 120      63.670 102.645  52.199  1.00  0.00           C  
ATOM   1072  HB1 ALA A 120      63.463 101.587  52.358  1.00  0.00           H  
ATOM   1073  HB2 ALA A 120      63.628 102.911  51.142  1.00  0.00           H  
ATOM   1074  HB3 ALA A 120      64.670 102.730  52.624  1.00  0.00           H  
ATOM   1075  C   ALA A 120      62.833 104.971  52.517  1.00  0.00           C  
ATOM   1076  O   ALA A 120      62.515 105.416  51.368  1.00  0.00           O  
ATOM   1077  N   THR A 121      63.331 105.782  53.466  1.00  0.00           N  
ATOM   1078  H   THR A 121      63.705 105.377  54.312  1.00  0.00           H  
ATOM   1079  CA  THR A 121      63.396 107.236  53.488  1.00  0.00           C  
ATOM   1080  HA  THR A 121      63.616 107.586  52.480  1.00  0.00           H  
ATOM   1081  CB  THR A 121      62.027 107.804  53.988  1.00  0.00           C  
ATOM   1082  HB  THR A 121      61.743 107.613  55.023  1.00  0.00           H  
ATOM   1083  CG2 THR A 121      61.948 109.299  53.940  1.00  0.00           C  
ATOM   1084 HG21 THR A 121      62.472 109.663  54.824  1.00  0.00           H  
ATOM   1085 HG22 THR A 121      62.504 109.766  53.128  1.00  0.00           H  
ATOM   1086 HG23 THR A 121      60.919 109.651  53.872  1.00  0.00           H  
ATOM   1087  OG1 THR A 121      60.923 107.418  53.182  1.00  0.00           O  
ATOM   1088  HG1 THR A 121      60.848 106.461  53.150  1.00  0.00           H  
ATOM   1089  C   THR A 121      64.612 107.817  54.328  1.00  0.00           C  
ATOM   1090  O   THR A 121      64.957 107.183  55.268  1.00  0.00           O  
ATOM   1091  N   LEU A 122      65.305 108.898  53.895  1.00  0.00           N  
ATOM   1092  H   LEU A 122      64.854 109.330  53.102  1.00  0.00           H  
ATOM   1093  CA  LEU A 122      66.380 109.595  54.512  1.00  0.00           C  
ATOM   1094  HA  LEU A 122      66.551 109.168  55.500  1.00  0.00           H  
ATOM   1095  CB  LEU A 122      67.683 109.218  53.723  1.00  0.00           C  
ATOM   1096  HB2 LEU A 122      67.717 108.139  53.575  1.00  0.00           H  
ATOM   1097  HB3 LEU A 122      67.580 109.563  52.694  1.00  0.00           H  
ATOM   1098  CG  LEU A 122      69.089 109.748  54.182  1.00  0.00           C  
ATOM   1099  HG  LEU A 122      69.108 110.838  54.177  1.00  0.00           H  
ATOM   1100  CD1 LEU A 122      69.423 109.176  55.548  1.00  0.00           C  
ATOM   1101 HD11 LEU A 122      68.510 109.134  56.143  1.00  0.00           H  
ATOM   1102 HD12 LEU A 122      69.718 108.132  55.445  1.00  0.00           H  
ATOM   1103 HD13 LEU A 122      70.210 109.723  56.068  1.00  0.00           H  
ATOM   1104  CD2 LEU A 122      70.108 109.162  53.113  1.00  0.00           C  
ATOM   1105 HD21 LEU A 122      71.131 109.214  53.487  1.00  0.00           H  
ATOM   1106 HD22 LEU A 122      69.914 108.132  52.813  1.00  0.00           H  
ATOM   1107 HD23 LEU A 122      69.977 109.747  52.203  1.00  0.00           H  
ATOM   1108  C   LEU A 122      66.121 111.051  54.596  1.00  0.00           C  
ATOM   1109  O   LEU A 122      65.869 111.677  53.539  1.00  0.00           O  
ATOM   1110  N   GLN A 123      66.165 111.692  55.821  1.00  0.00           N  
ATOM   1111  H   GLN A 123      66.482 111.155  56.616  1.00  0.00           H  
ATOM   1112  CA  GLN A 123      65.840 113.080  56.106  1.00  0.00           C  
ATOM   1113  HA  GLN A 123      65.804 113.618  55.159  1.00  0.00           H  
ATOM   1114  CB  GLN A 123      64.442 113.238  56.772  1.00  0.00           C  
ATOM   1115  HB2 GLN A 123      63.680 112.691  56.216  1.00  0.00           H  
ATOM   1116  HB3 GLN A 123      64.485 112.689  57.713  1.00  0.00           H  
ATOM   1117  CG  GLN A 123      63.836 114.612  57.094  1.00  0.00           C  
ATOM   1118  HG2 GLN A 123      64.603 115.344  56.839  1.00  0.00           H  
ATOM   1119  HG3 GLN A 123      62.968 114.837  56.474  1.00  0.00           H  
ATOM   1120  CD  GLN A 123      63.630 115.038  58.535  1.00  0.00           C  
ATOM   1121  OE1 GLN A 123      63.358 114.279  59.389  1.00  0.00           O  
ATOM   1122  NE2 GLN A 123      63.862 116.232  58.937  1.00  0.00           N  
ATOM   1123 HE21 GLN A 123      64.347 116.887  58.340  1.00  0.00           H  
ATOM   1124 HE22 GLN A 123      63.880 116.327  59.942  1.00  0.00           H  
ATOM   1125  C   GLN A 123      66.934 113.688  57.044  1.00  0.00           C  
ATOM   1126  O   GLN A 123      67.800 112.922  57.489  1.00  0.00           O  
ATOM   1127  N   SER A 124      67.011 114.963  57.311  1.00  0.00           N  
ATOM   1128  H   SER A 124      66.457 115.623  56.786  1.00  0.00           H  
ATOM   1129  CA  SER A 124      67.916 115.629  58.244  1.00  0.00           C  
ATOM   1130  HA  SER A 124      68.193 115.045  59.122  1.00  0.00           H  
ATOM   1131  CB  SER A 124      69.086 116.042  57.360  1.00  0.00           C  
ATOM   1132  HB2 SER A 124      69.618 115.172  56.976  1.00  0.00           H  
ATOM   1133  HB3 SER A 124      68.714 116.532  56.460  1.00  0.00           H  
ATOM   1134  OG  SER A 124      69.995 116.912  58.037  1.00  0.00           O  
ATOM   1135  HG  SER A 124      70.566 116.415  58.627  1.00  0.00           H  
ATOM   1136  C   SER A 124      67.155 116.864  58.761  1.00  0.00           C  
ATOM   1137  O   SER A 124      66.258 117.427  58.102  1.00  0.00           O  
ATOM   1138  N   GLU A 125      67.412 117.372  59.956  1.00  0.00           N  
ATOM   1139  H   GLU A 125      68.155 116.960  60.502  1.00  0.00           H  
ATOM   1140  CA  GLU A 125      67.089 118.810  60.295  1.00  0.00           C  
ATOM   1141  HA  GLU A 125      66.108 119.024  59.871  1.00  0.00           H  
ATOM   1142  CB  GLU A 125      67.088 118.979  61.797  1.00  0.00           C  
ATOM   1143  HB2 GLU A 125      68.103 118.708  62.089  1.00  0.00           H  
ATOM   1144  HB3 GLU A 125      66.906 120.045  61.931  1.00  0.00           H  
ATOM   1145  CG  GLU A 125      66.097 118.070  62.564  1.00  0.00           C  
ATOM   1146  HG2 GLU A 125      66.523 117.068  62.525  1.00  0.00           H  
ATOM   1147  HG3 GLU A 125      66.132 118.477  63.574  1.00  0.00           H  
ATOM   1148  CD  GLU A 125      64.623 118.019  62.062  1.00  0.00           C  
ATOM   1149  OE1 GLU A 125      64.043 119.120  61.778  1.00  0.00           O  
ATOM   1150  OE2 GLU A 125      63.982 117.008  61.852  1.00  0.00           O  
ATOM   1151  C   GLU A 125      68.026 119.853  59.685  1.00  0.00           C  
ATOM   1152  O   GLU A 125      67.614 121.055  59.653  1.00  0.00           O  
ATOM   1153  N   GLU A 126      69.262 119.490  59.310  1.00  0.00           N  
ATOM   1154  H   GLU A 126      69.578 118.547  59.487  1.00  0.00           H  
ATOM   1155  CA  GLU A 126      70.267 120.503  59.074  1.00  0.00           C  
ATOM   1156  HA  GLU A 126      69.863 121.367  59.602  1.00  0.00           H  
ATOM   1157  CB  GLU A 126      71.609 120.071  59.728  1.00  0.00           C  
ATOM   1158  HB2 GLU A 126      71.954 119.054  59.539  1.00  0.00           H  
ATOM   1159  HB3 GLU A 126      72.381 120.697  59.279  1.00  0.00           H  
ATOM   1160  CG  GLU A 126      71.518 120.247  61.257  1.00  0.00           C  
ATOM   1161  HG2 GLU A 126      70.687 119.659  61.648  1.00  0.00           H  
ATOM   1162  HG3 GLU A 126      72.398 119.859  61.769  1.00  0.00           H  
ATOM   1163  CD  GLU A 126      71.258 121.626  61.799  1.00  0.00           C  
ATOM   1164  OE1 GLU A 126      70.842 121.702  62.962  1.00  0.00           O  
ATOM   1165  OE2 GLU A 126      71.335 122.643  61.095  1.00  0.00           O  
ATOM   1166  C   GLU A 126      70.467 120.810  57.580  1.00  0.00           C  
ATOM   1167  O   GLU A 126      70.558 121.994  57.208  1.00  0.00           O  
ATOM   1168  N   ASP A 127      70.420 119.731  56.797  1.00  0.00           N  
ATOM   1169  H   ASP A 127      70.281 118.861  57.290  1.00  0.00           H  
ATOM   1170  CA  ASP A 127      70.719 119.751  55.365  1.00  0.00           C  
ATOM   1171  HA  ASP A 127      71.495 120.496  55.188  1.00  0.00           H  
ATOM   1172  CB  ASP A 127      71.214 118.322  54.983  1.00  0.00           C  
ATOM   1173  HB2 ASP A 127      72.012 118.058  55.677  1.00  0.00           H  
ATOM   1174  HB3 ASP A 127      70.463 117.592  55.285  1.00  0.00           H  
ATOM   1175  CG  ASP A 127      71.881 118.076  53.643  1.00  0.00           C  
ATOM   1176  OD1 ASP A 127      71.852 119.014  52.792  1.00  0.00           O  
ATOM   1177  OD2 ASP A 127      72.426 117.009  53.410  1.00  0.00           O  
ATOM   1178  C   ASP A 127      69.519 120.163  54.443  1.00  0.00           C  
ATOM   1179  O   ASP A 127      68.543 119.516  54.329  1.00  0.00           O  
ATOM   1180  N   SER A 128      69.756 121.178  53.624  1.00  0.00           N  
ATOM   1181  H   SER A 128      70.652 121.629  53.742  1.00  0.00           H  
ATOM   1182  CA  SER A 128      68.819 121.696  52.656  1.00  0.00           C  
ATOM   1183  HA  SER A 128      67.887 121.867  53.195  1.00  0.00           H  
ATOM   1184  CB  SER A 128      69.384 122.978  52.092  1.00  0.00           C  
ATOM   1185  HB2 SER A 128      69.871 123.542  52.887  1.00  0.00           H  
ATOM   1186  HB3 SER A 128      70.083 122.842  51.266  1.00  0.00           H  
ATOM   1187  OG  SER A 128      68.251 123.724  51.617  1.00  0.00           O  
ATOM   1188  HG  SER A 128      68.418 124.628  51.895  1.00  0.00           H  
ATOM   1189  C   SER A 128      68.454 120.824  51.461  1.00  0.00           C  
ATOM   1190  O   SER A 128      67.316 120.750  50.966  1.00  0.00           O  
ATOM   1191  N   ARG A 129      69.384 119.890  51.051  1.00  0.00           N  
ATOM   1192  H   ARG A 129      70.222 119.759  51.600  1.00  0.00           H  
ATOM   1193  CA  ARG A 129      69.089 118.769  50.158  1.00  0.00           C  
ATOM   1194  HA  ARG A 129      68.414 119.169  49.402  1.00  0.00           H  
ATOM   1195  CB  ARG A 129      70.437 118.138  49.703  1.00  0.00           C  
ATOM   1196  HB2 ARG A 129      70.869 117.570  50.527  1.00  0.00           H  
ATOM   1197  HB3 ARG A 129      70.237 117.427  48.901  1.00  0.00           H  
ATOM   1198  CG  ARG A 129      71.491 119.171  49.200  1.00  0.00           C  
ATOM   1199  HG2 ARG A 129      70.948 119.773  48.471  1.00  0.00           H  
ATOM   1200  HG3 ARG A 129      71.694 119.886  49.997  1.00  0.00           H  
ATOM   1201  CD  ARG A 129      72.773 118.632  48.572  1.00  0.00           C  
ATOM   1202  HD2 ARG A 129      73.066 117.850  49.272  1.00  0.00           H  
ATOM   1203  HD3 ARG A 129      72.396 118.262  47.618  1.00  0.00           H  
ATOM   1204  NE  ARG A 129      73.834 119.658  48.434  1.00  0.00           N  
ATOM   1205  HE  ARG A 129      73.529 120.461  47.902  1.00  0.00           H  
ATOM   1206  CZ  ARG A 129      75.071 119.583  48.746  1.00  0.00           C  
ATOM   1207  NH1 ARG A 129      75.630 118.691  49.523  1.00  0.00           N  
ATOM   1208 HH11 ARG A 129      74.944 118.185  50.063  1.00  0.00           H  
ATOM   1209 HH12 ARG A 129      76.575 118.622  49.875  1.00  0.00           H  
ATOM   1210  NH2 ARG A 129      75.949 120.496  48.441  1.00  0.00           N  
ATOM   1211 HH21 ARG A 129      75.541 121.238  47.890  1.00  0.00           H  
ATOM   1212 HH22 ARG A 129      76.861 120.524  48.874  1.00  0.00           H  
ATOM   1213  C   ARG A 129      68.193 117.655  50.807  1.00  0.00           C  
ATOM   1214  O   ARG A 129      67.836 116.801  50.018  1.00  0.00           O  
ATOM   1215  N   TYR A 130      67.929 117.645  52.108  1.00  0.00           N  
ATOM   1216  H   TYR A 130      68.263 118.374  52.723  1.00  0.00           H  
ATOM   1217  CA  TYR A 130      67.135 116.643  52.835  1.00  0.00           C  
ATOM   1218  HA  TYR A 130      66.439 116.177  52.138  1.00  0.00           H  
ATOM   1219  CB  TYR A 130      68.013 115.454  53.386  1.00  0.00           C  
ATOM   1220  HB2 TYR A 130      68.780 115.788  54.085  1.00  0.00           H  
ATOM   1221  HB3 TYR A 130      67.268 114.824  53.871  1.00  0.00           H  
ATOM   1222  CG  TYR A 130      68.767 114.572  52.324  1.00  0.00           C  
ATOM   1223  CD1 TYR A 130      68.282 113.308  51.920  1.00  0.00           C  
ATOM   1224  HD1 TYR A 130      67.304 112.995  52.255  1.00  0.00           H  
ATOM   1225  CE1 TYR A 130      69.021 112.513  51.058  1.00  0.00           C  
ATOM   1226  HE1 TYR A 130      68.603 111.562  50.763  1.00  0.00           H  
ATOM   1227  CZ  TYR A 130      70.171 112.986  50.400  1.00  0.00           C  
ATOM   1228  OH  TYR A 130      70.755 112.195  49.428  1.00  0.00           O  
ATOM   1229  HH  TYR A 130      71.711 112.274  49.394  1.00  0.00           H  
ATOM   1230  CE2 TYR A 130      70.636 114.209  50.782  1.00  0.00           C  
ATOM   1231  HE2 TYR A 130      71.629 114.500  50.470  1.00  0.00           H  
ATOM   1232  CD2 TYR A 130      69.969 114.982  51.813  1.00  0.00           C  
ATOM   1233  HD2 TYR A 130      70.420 115.891  52.182  1.00  0.00           H  
ATOM   1234  C   TYR A 130      66.220 117.244  54.012  1.00  0.00           C  
ATOM   1235  O   TYR A 130      66.323 116.903  55.199  1.00  0.00           O  
ATOM   1236  N   MET A 131      65.365 118.210  53.583  1.00  0.00           N  
ATOM   1237  H   MET A 131      65.429 118.402  52.593  1.00  0.00           H  
ATOM   1238  CA  MET A 131      64.233 118.767  54.302  1.00  0.00           C  
ATOM   1239  HA  MET A 131      64.547 118.976  55.325  1.00  0.00           H  
ATOM   1240  CB  MET A 131      63.858 120.118  53.639  1.00  0.00           C  
ATOM   1241  HB2 MET A 131      63.479 119.892  52.642  1.00  0.00           H  
ATOM   1242  HB3 MET A 131      63.020 120.647  54.092  1.00  0.00           H  
ATOM   1243  CG  MET A 131      65.071 121.094  53.644  1.00  0.00           C  
ATOM   1244  HG2 MET A 131      65.466 121.131  54.659  1.00  0.00           H  
ATOM   1245  HG3 MET A 131      65.732 120.762  52.843  1.00  0.00           H  
ATOM   1246  SD  MET A 131      64.593 122.784  53.175  1.00  0.00           S  
ATOM   1247  CE  MET A 131      64.423 122.429  51.438  1.00  0.00           C  
ATOM   1248  HE1 MET A 131      65.395 122.137  51.040  1.00  0.00           H  
ATOM   1249  HE2 MET A 131      63.598 121.745  51.237  1.00  0.00           H  
ATOM   1250  HE3 MET A 131      64.270 123.388  50.943  1.00  0.00           H  
ATOM   1251  C   MET A 131      62.981 117.844  54.325  1.00  0.00           C  
ATOM   1252  O   MET A 131      62.904 116.999  53.467  1.00  0.00           O  
ATOM   1253  N   LYS A 132      62.002 118.097  55.185  1.00  0.00           N  
ATOM   1254  H   LYS A 132      62.313 118.653  55.968  1.00  0.00           H  
ATOM   1255  CA  LYS A 132      60.691 117.391  55.166  1.00  0.00           C  
ATOM   1256  HA  LYS A 132      60.965 116.347  55.014  1.00  0.00           H  
ATOM   1257  CB  LYS A 132      60.063 117.638  56.557  1.00  0.00           C  
ATOM   1258  HB2 LYS A 132      59.796 118.694  56.535  1.00  0.00           H  
ATOM   1259  HB3 LYS A 132      59.132 117.075  56.618  1.00  0.00           H  
ATOM   1260  CG  LYS A 132      60.973 117.371  57.734  1.00  0.00           C  
ATOM   1261  HG2 LYS A 132      61.406 116.386  57.559  1.00  0.00           H  
ATOM   1262  HG3 LYS A 132      61.832 118.001  57.967  1.00  0.00           H  
ATOM   1263  CD  LYS A 132      60.073 117.383  58.976  1.00  0.00           C  
ATOM   1264  HD2 LYS A 132      59.515 118.305  59.137  1.00  0.00           H  
ATOM   1265  HD3 LYS A 132      59.232 116.689  58.983  1.00  0.00           H  
ATOM   1266  CE  LYS A 132      60.949 117.123  60.274  1.00  0.00           C  
ATOM   1267  HE2 LYS A 132      60.369 116.818  61.144  1.00  0.00           H  
ATOM   1268  HE3 LYS A 132      61.708 116.351  60.150  1.00  0.00           H  
ATOM   1269  NZ  LYS A 132      61.714 118.357  60.601  1.00  0.00           N  
ATOM   1270  HZ1 LYS A 132      62.113 118.779  59.775  1.00  0.00           H  
ATOM   1271  HZ2 LYS A 132      61.122 118.986  61.125  1.00  0.00           H  
ATOM   1272  HZ3 LYS A 132      62.523 118.164  61.174  1.00  0.00           H  
ATOM   1273  C   LYS A 132      59.873 117.965  54.002  1.00  0.00           C  
ATOM   1274  O   LYS A 132      60.076 119.160  53.702  1.00  0.00           O  
ATOM   1275  N   PRO A 133      59.055 117.216  53.306  1.00  0.00           N  
ATOM   1276  CD  PRO A 133      58.248 117.790  52.231  1.00  0.00           C  
ATOM   1277  HD2 PRO A 133      58.809 118.255  51.419  1.00  0.00           H  
ATOM   1278  HD3 PRO A 133      57.492 118.452  52.653  1.00  0.00           H  
ATOM   1279  CG  PRO A 133      57.451 116.642  51.667  1.00  0.00           C  
ATOM   1280  HG2 PRO A 133      57.988 116.275  50.792  1.00  0.00           H  
ATOM   1281  HG3 PRO A 133      56.460 116.991  51.378  1.00  0.00           H  
ATOM   1282  CB  PRO A 133      57.461 115.629  52.877  1.00  0.00           C  
ATOM   1283  HB2 PRO A 133      57.188 114.630  52.536  1.00  0.00           H  
ATOM   1284  HB3 PRO A 133      56.753 115.926  53.651  1.00  0.00           H  
ATOM   1285  CA  PRO A 133      58.913 115.742  53.372  1.00  0.00           C  
ATOM   1286  HA  PRO A 133      58.870 115.396  54.405  1.00  0.00           H  
ATOM   1287  C   PRO A 133      59.922 114.910  52.630  1.00  0.00           C  
ATOM   1288  O   PRO A 133      60.754 115.399  51.885  1.00  0.00           O  
ATOM   1289  N   GLY A 134      59.936 113.611  52.966  1.00  0.00           N  
ATOM   1290  H   GLY A 134      59.232 113.337  53.636  1.00  0.00           H  
ATOM   1291  CA  GLY A 134      60.726 112.616  52.272  1.00  0.00           C  
ATOM   1292  HA2 GLY A 134      60.274 111.636  52.421  1.00  0.00           H  
ATOM   1293  HA3 GLY A 134      60.745 112.856  51.209  1.00  0.00           H  
ATOM   1294  C   GLY A 134      62.165 112.721  52.876  1.00  0.00           C  
ATOM   1295  O   GLY A 134      62.346 113.119  53.991  1.00  0.00           O  
ATOM   1296  N   LYS A 135      63.210 112.235  52.200  1.00  0.00           N  
ATOM   1297  H   LYS A 135      63.974 112.232  52.860  1.00  0.00           H  
ATOM   1298  CA  LYS A 135      63.459 111.823  50.814  1.00  0.00           C  
ATOM   1299  HA  LYS A 135      62.676 112.223  50.170  1.00  0.00           H  
ATOM   1300  CB  LYS A 135      64.835 112.357  50.328  1.00  0.00           C  
ATOM   1301  HB2 LYS A 135      65.609 112.046  51.029  1.00  0.00           H  
ATOM   1302  HB3 LYS A 135      65.131 111.836  49.417  1.00  0.00           H  
ATOM   1303  CG  LYS A 135      64.986 113.873  50.194  1.00  0.00           C  
ATOM   1304  HG2 LYS A 135      64.768 114.212  51.207  1.00  0.00           H  
ATOM   1305  HG3 LYS A 135      65.999 114.059  49.837  1.00  0.00           H  
ATOM   1306  CD  LYS A 135      63.904 114.507  49.343  1.00  0.00           C  
ATOM   1307  HD2 LYS A 135      64.004 114.081  48.344  1.00  0.00           H  
ATOM   1308  HD3 LYS A 135      62.894 114.420  49.744  1.00  0.00           H  
ATOM   1309  CE  LYS A 135      64.248 116.037  49.343  1.00  0.00           C  
ATOM   1310  HE2 LYS A 135      65.288 116.360  49.285  1.00  0.00           H  
ATOM   1311  HE3 LYS A 135      63.718 116.398  48.462  1.00  0.00           H  
ATOM   1312  NZ  LYS A 135      63.530 116.802  50.415  1.00  0.00           N  
ATOM   1313  HZ1 LYS A 135      62.542 116.721  50.220  1.00  0.00           H  
ATOM   1314  HZ2 LYS A 135      63.760 116.538  51.362  1.00  0.00           H  
ATOM   1315  HZ3 LYS A 135      63.675 117.790  50.264  1.00  0.00           H  
ATOM   1316  C   LYS A 135      63.460 110.304  50.568  1.00  0.00           C  
ATOM   1317  O   LYS A 135      64.322 109.604  51.117  1.00  0.00           O  
ATOM   1318  N   GLU A 136      62.503 109.730  49.761  1.00  0.00           N  
ATOM   1319  H   GLU A 136      61.802 110.326  49.345  1.00  0.00           H  
ATOM   1320  CA  GLU A 136      62.456 108.272  49.602  1.00  0.00           C  
ATOM   1321  HA  GLU A 136      62.460 107.953  50.644  1.00  0.00           H  
ATOM   1322  CB  GLU A 136      61.163 107.905  48.745  1.00  0.00           C  
ATOM   1323  HB2 GLU A 136      60.313 108.032  49.415  1.00  0.00           H  
ATOM   1324  HB3 GLU A 136      61.158 108.564  47.876  1.00  0.00           H  
ATOM   1325  CG  GLU A 136      61.142 106.447  48.177  1.00  0.00           C  
ATOM   1326  HG2 GLU A 136      61.988 106.081  47.594  1.00  0.00           H  
ATOM   1327  HG3 GLU A 136      61.143 105.712  48.982  1.00  0.00           H  
ATOM   1328  CD  GLU A 136      59.903 106.268  47.342  1.00  0.00           C  
ATOM   1329  OE1 GLU A 136      58.804 105.973  47.878  1.00  0.00           O  
ATOM   1330  OE2 GLU A 136      59.998 106.499  46.134  1.00  0.00           O  
ATOM   1331  C   GLU A 136      63.725 107.732  48.929  1.00  0.00           C  
ATOM   1332  O   GLU A 136      64.264 108.309  47.998  1.00  0.00           O  
ATOM   1333  N   LEU A 137      64.163 106.486  49.310  1.00  0.00           N  
ATOM   1334  H   LEU A 137      63.594 105.982  49.975  1.00  0.00           H  
ATOM   1335  CA  LEU A 137      65.258 105.669  48.739  1.00  0.00           C  
ATOM   1336  HA  LEU A 137      65.988 106.245  48.170  1.00  0.00           H  
ATOM   1337  CB  LEU A 137      65.970 105.002  49.912  1.00  0.00           C  
ATOM   1338  HB2 LEU A 137      65.307 104.308  50.429  1.00  0.00           H  
ATOM   1339  HB3 LEU A 137      66.777 104.460  49.418  1.00  0.00           H  
ATOM   1340  CG  LEU A 137      66.593 106.028  50.849  1.00  0.00           C  
ATOM   1341  HG  LEU A 137      65.939 106.897  50.921  1.00  0.00           H  
ATOM   1342  CD1 LEU A 137      66.710 105.307  52.192  1.00  0.00           C  
ATOM   1343 HD11 LEU A 137      67.134 104.329  51.966  1.00  0.00           H  
ATOM   1344 HD12 LEU A 137      67.418 105.848  52.820  1.00  0.00           H  
ATOM   1345 HD13 LEU A 137      65.720 105.281  52.645  1.00  0.00           H  
ATOM   1346  CD2 LEU A 137      68.035 106.514  50.564  1.00  0.00           C  
ATOM   1347 HD21 LEU A 137      68.790 105.730  50.510  1.00  0.00           H  
ATOM   1348 HD22 LEU A 137      68.149 106.969  49.580  1.00  0.00           H  
ATOM   1349 HD23 LEU A 137      68.331 107.313  51.243  1.00  0.00           H  
ATOM   1350  C   LEU A 137      64.794 104.527  47.797  1.00  0.00           C  
ATOM   1351  O   LEU A 137      63.765 103.899  48.062  1.00  0.00           O  
ATOM   1352  N   LYS A 138      65.575 104.176  46.792  1.00  0.00           N  
ATOM   1353  H   LYS A 138      66.364 104.789  46.644  1.00  0.00           H  
ATOM   1354  CA  LYS A 138      65.459 102.772  46.277  1.00  0.00           C  
ATOM   1355  HA  LYS A 138      64.434 102.487  46.036  1.00  0.00           H  
ATOM   1356  CB  LYS A 138      66.111 102.629  44.931  1.00  0.00           C  
ATOM   1357  HB2 LYS A 138      67.195 102.742  44.959  1.00  0.00           H  
ATOM   1358  HB3 LYS A 138      66.039 101.616  44.534  1.00  0.00           H  
ATOM   1359  CG  LYS A 138      65.521 103.721  43.890  1.00  0.00           C  
ATOM   1360  HG2 LYS A 138      65.914 104.736  43.954  1.00  0.00           H  
ATOM   1361  HG3 LYS A 138      65.940 103.369  42.947  1.00  0.00           H  
ATOM   1362  CD  LYS A 138      63.962 103.694  43.683  1.00  0.00           C  
ATOM   1363  HD2 LYS A 138      63.599 102.698  43.431  1.00  0.00           H  
ATOM   1364  HD3 LYS A 138      63.502 104.043  44.608  1.00  0.00           H  
ATOM   1365  CE  LYS A 138      63.504 104.619  42.562  1.00  0.00           C  
ATOM   1366  HE2 LYS A 138      63.788 104.275  41.567  1.00  0.00           H  
ATOM   1367  HE3 LYS A 138      62.417 104.667  42.619  1.00  0.00           H  
ATOM   1368  NZ  LYS A 138      63.901 105.986  42.740  1.00  0.00           N  
ATOM   1369  HZ1 LYS A 138      64.693 106.169  42.140  1.00  0.00           H  
ATOM   1370  HZ2 LYS A 138      63.188 106.684  42.588  1.00  0.00           H  
ATOM   1371  HZ3 LYS A 138      64.081 106.259  43.696  1.00  0.00           H  
ATOM   1372  C   LYS A 138      66.071 101.693  47.258  1.00  0.00           C  
ATOM   1373  O   LYS A 138      67.012 102.063  48.025  1.00  0.00           O  
ATOM   1374  N   VAL A 139      65.746 100.440  47.028  1.00  0.00           N  
ATOM   1375  H   VAL A 139      65.262 100.269  46.158  1.00  0.00           H  
ATOM   1376  CA  VAL A 139      66.211  99.367  47.870  1.00  0.00           C  
ATOM   1377  HA  VAL A 139      66.977  99.665  48.586  1.00  0.00           H  
ATOM   1378  CB  VAL A 139      64.992  98.855  48.751  1.00  0.00           C  
ATOM   1379  HB  VAL A 139      64.242  98.433  48.083  1.00  0.00           H  
ATOM   1380  CG1 VAL A 139      65.474  97.738  49.671  1.00  0.00           C  
ATOM   1381 HG11 VAL A 139      66.485  97.945  50.022  1.00  0.00           H  
ATOM   1382 HG12 VAL A 139      64.916  97.585  50.595  1.00  0.00           H  
ATOM   1383 HG13 VAL A 139      65.386  96.760  49.198  1.00  0.00           H  
ATOM   1384  CG2 VAL A 139      64.270  99.956  49.562  1.00  0.00           C  
ATOM   1385 HG21 VAL A 139      63.998 100.751  48.869  1.00  0.00           H  
ATOM   1386 HG22 VAL A 139      63.404  99.570  50.100  1.00  0.00           H  
ATOM   1387 HG23 VAL A 139      64.940 100.420  50.286  1.00  0.00           H  
ATOM   1388  C   VAL A 139      66.847  98.274  46.977  1.00  0.00           C  
ATOM   1389  O   VAL A 139      66.419  97.991  45.848  1.00  0.00           O  
ATOM   1390  N   LEU A 140      67.921  97.685  47.439  1.00  0.00           N  
ATOM   1391  H   LEU A 140      68.126  97.912  48.401  1.00  0.00           H  
ATOM   1392  CA  LEU A 140      68.627  96.581  46.761  1.00  0.00           C  
ATOM   1393  HA  LEU A 140      68.109  96.118  45.921  1.00  0.00           H  
ATOM   1394  CB  LEU A 140      69.869  97.195  46.119  1.00  0.00           C  
ATOM   1395  HB2 LEU A 140      70.559  97.594  46.863  1.00  0.00           H  
ATOM   1396  HB3 LEU A 140      70.272  96.256  45.740  1.00  0.00           H  
ATOM   1397  CG  LEU A 140      69.648  98.158  44.948  1.00  0.00           C  
ATOM   1398  HG  LEU A 140      68.637  98.044  44.558  1.00  0.00           H  
ATOM   1399  CD1 LEU A 140      69.760  99.633  45.300  1.00  0.00           C  
ATOM   1400 HD11 LEU A 140      69.039  99.803  46.100  1.00  0.00           H  
ATOM   1401 HD12 LEU A 140      70.771  99.877  45.628  1.00  0.00           H  
ATOM   1402 HD13 LEU A 140      69.396 100.252  44.480  1.00  0.00           H  
ATOM   1403  CD2 LEU A 140      70.627  97.866  43.921  1.00  0.00           C  
ATOM   1404 HD21 LEU A 140      70.413  96.999  43.296  1.00  0.00           H  
ATOM   1405 HD22 LEU A 140      70.823  98.779  43.359  1.00  0.00           H  
ATOM   1406 HD23 LEU A 140      71.577  97.583  44.376  1.00  0.00           H  
ATOM   1407  C   LEU A 140      69.070  95.460  47.779  1.00  0.00           C  
ATOM   1408  O   LEU A 140      69.401  95.740  48.912  1.00  0.00           O  
ATOM   1409  N   SER A 141      69.157  94.183  47.356  1.00  0.00           N  
ATOM   1410  H   SER A 141      68.935  94.019  46.385  1.00  0.00           H  
ATOM   1411  CA  SER A 141      69.284  93.025  48.368  1.00  0.00           C  
ATOM   1412  HA  SER A 141      69.774  93.370  49.278  1.00  0.00           H  
ATOM   1413  CB  SER A 141      67.848  92.705  48.779  1.00  0.00           C  
ATOM   1414  HB2 SER A 141      67.293  93.640  48.850  1.00  0.00           H  
ATOM   1415  HB3 SER A 141      67.353  92.166  47.972  1.00  0.00           H  
ATOM   1416  OG  SER A 141      67.765  91.925  50.018  1.00  0.00           O  
ATOM   1417  HG  SER A 141      66.852  91.829  50.298  1.00  0.00           H  
ATOM   1418  C   SER A 141      70.061  91.870  47.764  1.00  0.00           C  
ATOM   1419  O   SER A 141      69.837  91.563  46.577  1.00  0.00           O  
ATOM   1420  N   TYR A 142      70.851  91.271  48.615  1.00  0.00           N  
ATOM   1421  H   TYR A 142      70.817  91.662  49.545  1.00  0.00           H  
ATOM   1422  CA  TYR A 142      71.675  90.082  48.298  1.00  0.00           C  
ATOM   1423  HA  TYR A 142      71.310  89.616  47.383  1.00  0.00           H  
ATOM   1424  CB  TYR A 142      73.114  90.451  47.975  1.00  0.00           C  
ATOM   1425  HB2 TYR A 142      73.207  91.203  47.191  1.00  0.00           H  
ATOM   1426  HB3 TYR A 142      73.534  90.914  48.868  1.00  0.00           H  
ATOM   1427  CG  TYR A 142      74.019  89.337  47.565  1.00  0.00           C  
ATOM   1428  CD1 TYR A 142      73.595  88.092  47.145  1.00  0.00           C  
ATOM   1429  HD1 TYR A 142      72.553  87.818  47.084  1.00  0.00           H  
ATOM   1430  CE1 TYR A 142      74.577  87.189  46.693  1.00  0.00           C  
ATOM   1431  HE1 TYR A 142      74.243  86.218  46.360  1.00  0.00           H  
ATOM   1432  CZ  TYR A 142      75.917  87.455  46.602  1.00  0.00           C  
ATOM   1433  OH  TYR A 142      76.742  86.520  46.094  1.00  0.00           O  
ATOM   1434  HH  TYR A 142      77.498  86.982  45.724  1.00  0.00           H  
ATOM   1435  CE2 TYR A 142      76.303  88.739  46.907  1.00  0.00           C  
ATOM   1436  HE2 TYR A 142      77.361  88.953  46.894  1.00  0.00           H  
ATOM   1437  CD2 TYR A 142      75.396  89.665  47.518  1.00  0.00           C  
ATOM   1438  HD2 TYR A 142      75.669  90.656  47.849  1.00  0.00           H  
ATOM   1439  C   TYR A 142      71.618  88.986  49.376  1.00  0.00           C  
ATOM   1440  O   TYR A 142      72.537  88.957  50.183  1.00  0.00           O  
ATOM   1441  N   PRO A 143      70.550  88.152  49.508  1.00  0.00           N  
ATOM   1442  CD  PRO A 143      69.391  88.147  48.610  1.00  0.00           C  
ATOM   1443  HD2 PRO A 143      69.586  87.710  47.631  1.00  0.00           H  
ATOM   1444  HD3 PRO A 143      69.058  89.182  48.522  1.00  0.00           H  
ATOM   1445  CG  PRO A 143      68.271  87.417  49.407  1.00  0.00           C  
ATOM   1446  HG2 PRO A 143      67.584  86.871  48.761  1.00  0.00           H  
ATOM   1447  HG3 PRO A 143      67.744  88.118  50.054  1.00  0.00           H  
ATOM   1448  CB  PRO A 143      69.066  86.508  50.346  1.00  0.00           C  
ATOM   1449  HB2 PRO A 143      69.463  85.668  49.776  1.00  0.00           H  
ATOM   1450  HB3 PRO A 143      68.490  86.224  51.227  1.00  0.00           H  
ATOM   1451  CA  PRO A 143      70.242  87.371  50.729  1.00  0.00           C  
ATOM   1452  HA  PRO A 143      69.981  88.076  51.519  1.00  0.00           H  
ATOM   1453  C   PRO A 143      71.431  86.483  51.229  1.00  0.00           C  
ATOM   1454  O   PRO A 143      71.713  86.420  52.429  1.00  0.00           O  
ATOM   1455  N   ALA A 144      72.206  85.917  50.257  1.00  0.00           N  
ATOM   1456  H   ALA A 144      72.007  86.009  49.271  1.00  0.00           H  
ATOM   1457  CA  ALA A 144      73.426  85.120  50.514  1.00  0.00           C  
ATOM   1458  HA  ALA A 144      73.168  84.176  50.995  1.00  0.00           H  
ATOM   1459  CB  ALA A 144      74.177  84.793  49.257  1.00  0.00           C  
ATOM   1460  HB1 ALA A 144      73.618  84.256  48.490  1.00  0.00           H  
ATOM   1461  HB2 ALA A 144      74.487  85.691  48.722  1.00  0.00           H  
ATOM   1462  HB3 ALA A 144      75.040  84.196  49.549  1.00  0.00           H  
ATOM   1463  C   ALA A 144      74.487  85.689  51.375  1.00  0.00           C  
ATOM   1464  O   ALA A 144      75.087  84.969  52.211  1.00  0.00           O  
ATOM   1465  N   HIP A 145      74.501  87.045  51.439  1.00  0.00           N  
ATOM   1466  H   HIP A 145      73.761  87.499  50.923  1.00  0.00           H  
ATOM   1467  CA  HIP A 145      75.491  87.859  52.110  1.00  0.00           C  
ATOM   1468  HA  HIP A 145      76.411  87.368  52.428  1.00  0.00           H  
ATOM   1469  CB  HIP A 145      75.831  88.926  51.038  1.00  0.00           C  
ATOM   1470  HB2 HIP A 145      75.802  88.558  50.012  1.00  0.00           H  
ATOM   1471  HB3 HIP A 145      75.181  89.800  50.998  1.00  0.00           H  
ATOM   1472  CG  HIP A 145      77.292  89.350  51.050  1.00  0.00           C  
ATOM   1473  ND1 HIP A 145      78.446  88.560  51.019  1.00  0.00           N  
ATOM   1474  HD1 HIP A 145      78.506  87.592  50.737  1.00  0.00           H  
ATOM   1475  CE1 HIP A 145      79.490  89.312  51.355  1.00  0.00           C  
ATOM   1476  HE1 HIP A 145      80.529  89.017  51.351  1.00  0.00           H  
ATOM   1477  NE2 HIP A 145      79.080  90.557  51.447  1.00  0.00           N  
ATOM   1478  HE2 HIP A 145      79.718  91.309  51.666  1.00  0.00           H  
ATOM   1479  CD2 HIP A 145      77.714  90.615  51.293  1.00  0.00           C  
ATOM   1480  HD2 HIP A 145      77.053  91.450  51.475  1.00  0.00           H  
ATOM   1481  C   HIP A 145      74.912  88.576  53.401  1.00  0.00           C  
ATOM   1482  O   HIP A 145      75.573  89.354  54.031  1.00  0.00           O  
ATOM   1483  N   GLU A 146      73.576  88.434  53.522  1.00  0.00           N  
ATOM   1484  H   GLU A 146      73.063  87.755  52.978  1.00  0.00           H  
ATOM   1485  CA  GLU A 146      72.740  89.002  54.637  1.00  0.00           C  
ATOM   1486  HA  GLU A 146      71.713  88.667  54.488  1.00  0.00           H  
ATOM   1487  CB  GLU A 146      73.190  88.365  55.998  1.00  0.00           C  
ATOM   1488  HB2 GLU A 146      74.257  88.534  56.142  1.00  0.00           H  
ATOM   1489  HB3 GLU A 146      72.616  88.769  56.832  1.00  0.00           H  
ATOM   1490  CG  GLU A 146      72.822  86.836  56.025  1.00  0.00           C  
ATOM   1491  HG2 GLU A 146      71.743  86.681  56.034  1.00  0.00           H  
ATOM   1492  HG3 GLU A 146      73.270  86.380  55.142  1.00  0.00           H  
ATOM   1493  CD  GLU A 146      73.476  86.153  57.252  1.00  0.00           C  
ATOM   1494  OE1 GLU A 146      73.876  86.863  58.166  1.00  0.00           O  
ATOM   1495  OE2 GLU A 146      73.558  84.917  57.321  1.00  0.00           O  
ATOM   1496  C   GLU A 146      72.654  90.498  54.696  1.00  0.00           C  
ATOM   1497  O   GLU A 146      72.285  91.068  55.713  1.00  0.00           O  
ATOM   1498  N   GLN A 147      72.875  91.134  53.547  1.00  0.00           N  
ATOM   1499  H   GLN A 147      72.941  90.517  52.750  1.00  0.00           H  
ATOM   1500  CA  GLN A 147      72.931  92.583  53.407  1.00  0.00           C  
ATOM   1501  HA  GLN A 147      72.609  93.060  54.332  1.00  0.00           H  
ATOM   1502  CB  GLN A 147      74.347  92.964  53.002  1.00  0.00           C  
ATOM   1503  HB2 GLN A 147      74.607  92.414  52.098  1.00  0.00           H  
ATOM   1504  HB3 GLN A 147      74.273  94.020  52.741  1.00  0.00           H  
ATOM   1505  CG  GLN A 147      75.330  92.864  54.169  1.00  0.00           C  
ATOM   1506  HG2 GLN A 147      75.016  93.610  54.899  1.00  0.00           H  
ATOM   1507  HG3 GLN A 147      75.217  91.906  54.677  1.00  0.00           H  
ATOM   1508  CD  GLN A 147      76.760  93.101  53.681  1.00  0.00           C  
ATOM   1509  OE1 GLN A 147      77.033  93.630  52.601  1.00  0.00           O  
ATOM   1510  NE2 GLN A 147      77.696  92.721  54.497  1.00  0.00           N  
ATOM   1511 HE21 GLN A 147      77.633  92.319  55.421  1.00  0.00           H  
ATOM   1512 HE22 GLN A 147      78.661  92.816  54.217  1.00  0.00           H  
ATOM   1513  C   GLN A 147      71.869  93.112  52.419  1.00  0.00           C  
ATOM   1514  O   GLN A 147      71.461  92.441  51.475  1.00  0.00           O  
ATOM   1515  N   ILE A 148      71.467  94.330  52.651  1.00  0.00           N  
ATOM   1516  H   ILE A 148      71.880  94.822  53.430  1.00  0.00           H  
ATOM   1517  CA  ILE A 148      70.753  95.215  51.720  1.00  0.00           C  
ATOM   1518  HA  ILE A 148      70.650  94.821  50.709  1.00  0.00           H  
ATOM   1519  CB  ILE A 148      69.398  95.517  52.366  1.00  0.00           C  
ATOM   1520  HB  ILE A 148      68.832  96.114  51.651  1.00  0.00           H  
ATOM   1521  CG2 ILE A 148      68.551  94.203  52.519  1.00  0.00           C  
ATOM   1522 HG21 ILE A 148      67.552  94.537  52.801  1.00  0.00           H  
ATOM   1523 HG22 ILE A 148      68.567  93.709  51.548  1.00  0.00           H  
ATOM   1524 HG23 ILE A 148      69.035  93.573  53.266  1.00  0.00           H  
ATOM   1525  CG1 ILE A 148      69.543  96.192  53.792  1.00  0.00           C  
ATOM   1526 HG12 ILE A 148      69.648  95.563  54.675  1.00  0.00           H  
ATOM   1527 HG13 ILE A 148      70.499  96.716  53.806  1.00  0.00           H  
ATOM   1528  CD1 ILE A 148      68.395  97.196  54.031  1.00  0.00           C  
ATOM   1529 HD11 ILE A 148      67.421  96.808  53.733  1.00  0.00           H  
ATOM   1530 HD12 ILE A 148      68.357  97.379  55.105  1.00  0.00           H  
ATOM   1531 HD13 ILE A 148      68.585  98.105  53.461  1.00  0.00           H  
ATOM   1532  C   ILE A 148      71.640  96.492  51.455  1.00  0.00           C  
ATOM   1533  O   ILE A 148      72.572  96.819  52.203  1.00  0.00           O  
ATOM   1534  N   ALA A 149      71.223  97.243  50.401  1.00  0.00           N  
ATOM   1535  H   ALA A 149      70.436  96.943  49.844  1.00  0.00           H  
ATOM   1536  CA  ALA A 149      71.800  98.521  50.034  1.00  0.00           C  
ATOM   1537  HA  ALA A 149      72.376  98.917  50.871  1.00  0.00           H  
ATOM   1538  CB  ALA A 149      72.832  98.240  48.948  1.00  0.00           C  
ATOM   1539  HB1 ALA A 149      72.366  97.880  48.031  1.00  0.00           H  
ATOM   1540  HB2 ALA A 149      73.233  99.217  48.678  1.00  0.00           H  
ATOM   1541  HB3 ALA A 149      73.643  97.596  49.287  1.00  0.00           H  
ATOM   1542  C   ALA A 149      70.741  99.541  49.643  1.00  0.00           C  
ATOM   1543  O   ALA A 149      69.883  99.348  48.774  1.00  0.00           O  
ATOM   1544  N   LEU A 150      70.841 100.709  50.334  1.00  0.00           N  
ATOM   1545  H   LEU A 150      71.621 100.785  50.971  1.00  0.00           H  
ATOM   1546  CA  LEU A 150      69.930 101.827  50.157  1.00  0.00           C  
ATOM   1547  HA  LEU A 150      69.121 101.528  49.491  1.00  0.00           H  
ATOM   1548  CB  LEU A 150      69.593 102.306  51.538  1.00  0.00           C  
ATOM   1549  HB2 LEU A 150      70.570 102.497  51.982  1.00  0.00           H  
ATOM   1550  HB3 LEU A 150      69.082 103.255  51.377  1.00  0.00           H  
ATOM   1551  CG  LEU A 150      68.599 101.410  52.263  1.00  0.00           C  
ATOM   1552  HG  LEU A 150      69.096 100.443  52.344  1.00  0.00           H  
ATOM   1553  CD1 LEU A 150      68.179 101.868  53.670  1.00  0.00           C  
ATOM   1554 HD11 LEU A 150      67.435 101.219  54.132  1.00  0.00           H  
ATOM   1555 HD12 LEU A 150      69.034 102.105  54.303  1.00  0.00           H  
ATOM   1556 HD13 LEU A 150      67.701 102.844  53.594  1.00  0.00           H  
ATOM   1557  CD2 LEU A 150      67.247 101.189  51.528  1.00  0.00           C  
ATOM   1558 HD21 LEU A 150      66.583 100.520  52.075  1.00  0.00           H  
ATOM   1559 HD22 LEU A 150      66.706 102.106  51.297  1.00  0.00           H  
ATOM   1560 HD23 LEU A 150      67.305 100.714  50.549  1.00  0.00           H  
ATOM   1561  C   LEU A 150      70.663 102.847  49.329  1.00  0.00           C  
ATOM   1562  O   LEU A 150      71.770 103.265  49.709  1.00  0.00           O  
ATOM   1563  N   LEU A 151      70.149 103.107  48.143  1.00  0.00           N  
ATOM   1564  H   LEU A 151      69.256 102.694  47.916  1.00  0.00           H  
ATOM   1565  CA  LEU A 151      70.809 103.938  47.132  1.00  0.00           C  
ATOM   1566  HA  LEU A 151      71.841 103.592  47.085  1.00  0.00           H  
ATOM   1567  CB  LEU A 151      70.076 103.655  45.751  1.00  0.00           C  
ATOM   1568  HB2 LEU A 151      70.223 102.587  45.587  1.00  0.00           H  
ATOM   1569  HB3 LEU A 151      69.016 103.786  45.968  1.00  0.00           H  
ATOM   1570  CG  LEU A 151      70.379 104.649  44.591  1.00  0.00           C  
ATOM   1571  HG  LEU A 151      69.946 105.648  44.641  1.00  0.00           H  
ATOM   1572  CD1 LEU A 151      71.860 104.766  44.215  1.00  0.00           C  
ATOM   1573 HD11 LEU A 151      72.440 105.203  45.028  1.00  0.00           H  
ATOM   1574 HD12 LEU A 151      72.331 103.792  44.086  1.00  0.00           H  
ATOM   1575 HD13 LEU A 151      72.007 105.394  43.337  1.00  0.00           H  
ATOM   1576  CD2 LEU A 151      69.763 104.089  43.366  1.00  0.00           C  
ATOM   1577 HD21 LEU A 151      70.242 103.172  43.022  1.00  0.00           H  
ATOM   1578 HD22 LEU A 151      68.694 103.989  43.552  1.00  0.00           H  
ATOM   1579 HD23 LEU A 151      69.874 104.897  42.643  1.00  0.00           H  
ATOM   1580  C   LEU A 151      70.829 105.425  47.567  1.00  0.00           C  
ATOM   1581  O   LEU A 151      69.772 106.103  47.551  1.00  0.00           O  
ATOM   1582  N   VAL A 152      72.006 106.032  47.863  1.00  0.00           N  
ATOM   1583  H   VAL A 152      72.906 105.574  47.821  1.00  0.00           H  
ATOM   1584  CA  VAL A 152      71.988 107.486  48.219  1.00  0.00           C  
ATOM   1585  HA  VAL A 152      71.108 107.680  48.832  1.00  0.00           H  
ATOM   1586  CB  VAL A 152      73.254 107.929  49.008  1.00  0.00           C  
ATOM   1587  HB  VAL A 152      74.193 107.671  48.518  1.00  0.00           H  
ATOM   1588  CG1 VAL A 152      73.229 109.293  49.293  1.00  0.00           C  
ATOM   1589 HG11 VAL A 152      72.418 109.557  49.971  1.00  0.00           H  
ATOM   1590 HG12 VAL A 152      74.203 109.588  49.683  1.00  0.00           H  
ATOM   1591 HG13 VAL A 152      73.239 109.921  48.401  1.00  0.00           H  
ATOM   1592  CG2 VAL A 152      73.368 107.185  50.404  1.00  0.00           C  
ATOM   1593 HG21 VAL A 152      74.330 107.439  50.849  1.00  0.00           H  
ATOM   1594 HG22 VAL A 152      72.446 107.358  50.959  1.00  0.00           H  
ATOM   1595 HG23 VAL A 152      73.473 106.106  50.289  1.00  0.00           H  
ATOM   1596  C   VAL A 152      71.818 108.301  46.927  1.00  0.00           C  
ATOM   1597  O   VAL A 152      72.739 108.312  46.037  1.00  0.00           O  
ATOM   1598  N   PRO A 153      70.692 109.047  46.720  1.00  0.00           N  
ATOM   1599  CD  PRO A 153      69.536 109.266  47.551  1.00  0.00           C  
ATOM   1600  HD2 PRO A 153      69.853 109.622  48.531  1.00  0.00           H  
ATOM   1601  HD3 PRO A 153      68.889 108.414  47.758  1.00  0.00           H  
ATOM   1602  CG  PRO A 153      68.569 110.245  46.894  1.00  0.00           C  
ATOM   1603  HG2 PRO A 153      68.730 111.270  47.228  1.00  0.00           H  
ATOM   1604  HG3 PRO A 153      67.551 109.870  47.001  1.00  0.00           H  
ATOM   1605  CB  PRO A 153      68.943 110.020  45.446  1.00  0.00           C  
ATOM   1606  HB2 PRO A 153      68.671 110.926  44.904  1.00  0.00           H  
ATOM   1607  HB3 PRO A 153      68.526 109.114  45.007  1.00  0.00           H  
ATOM   1608  CA  PRO A 153      70.454 109.710  45.465  1.00  0.00           C  
ATOM   1609  HA  PRO A 153      70.685 109.060  44.621  1.00  0.00           H  
ATOM   1610  C   PRO A 153      71.155 111.088  45.231  1.00  0.00           C  
ATOM   1611  O   PRO A 153      71.333 111.531  44.116  1.00  0.00           O  
ATOM   1612  N   GLU A 154      71.631 111.792  46.318  1.00  0.00           N  
ATOM   1613  H   GLU A 154      71.548 111.238  47.158  1.00  0.00           H  
ATOM   1614  CA  GLU A 154      72.514 113.019  46.173  1.00  0.00           C  
ATOM   1615  HA  GLU A 154      73.054 113.063  45.227  1.00  0.00           H  
ATOM   1616  CB  GLU A 154      71.658 114.239  46.233  1.00  0.00           C  
ATOM   1617  HB2 GLU A 154      70.872 114.159  45.482  1.00  0.00           H  
ATOM   1618  HB3 GLU A 154      71.200 114.151  47.219  1.00  0.00           H  
ATOM   1619  CG  GLU A 154      72.275 115.694  46.157  1.00  0.00           C  
ATOM   1620  HG2 GLU A 154      71.350 116.254  46.015  1.00  0.00           H  
ATOM   1621  HG3 GLU A 154      72.783 116.048  47.055  1.00  0.00           H  
ATOM   1622  CD  GLU A 154      73.202 116.028  44.951  1.00  0.00           C  
ATOM   1623  OE1 GLU A 154      73.068 117.054  44.235  1.00  0.00           O  
ATOM   1624  OE2 GLU A 154      74.190 115.302  44.706  1.00  0.00           O  
ATOM   1625  C   GLU A 154      73.569 113.112  47.352  1.00  0.00           C  
ATOM   1626  O   GLU A 154      73.442 112.372  48.277  1.00  0.00           O  
ATOM   1627  N   LYS A 155      74.636 113.896  47.212  1.00  0.00           N  
ATOM   1628  H   LYS A 155      74.817 114.405  46.358  1.00  0.00           H  
ATOM   1629  CA  LYS A 155      75.736 113.693  48.112  1.00  0.00           C  
ATOM   1630  HA  LYS A 155      75.920 112.626  47.991  1.00  0.00           H  
ATOM   1631  CB  LYS A 155      77.087 114.357  47.551  1.00  0.00           C  
ATOM   1632  HB2 LYS A 155      77.850 114.309  48.328  1.00  0.00           H  
ATOM   1633  HB3 LYS A 155      77.402 113.887  46.620  1.00  0.00           H  
ATOM   1634  CG  LYS A 155      76.743 115.881  47.308  1.00  0.00           C  
ATOM   1635  HG2 LYS A 155      75.963 116.146  46.594  1.00  0.00           H  
ATOM   1636  HG3 LYS A 155      76.403 116.325  48.244  1.00  0.00           H  
ATOM   1637  CD  LYS A 155      77.985 116.648  46.807  1.00  0.00           C  
ATOM   1638  HD2 LYS A 155      78.750 116.649  47.584  1.00  0.00           H  
ATOM   1639  HD3 LYS A 155      78.374 116.072  45.968  1.00  0.00           H  
ATOM   1640  CE  LYS A 155      77.470 118.063  46.368  1.00  0.00           C  
ATOM   1641  HE2 LYS A 155      76.770 118.070  45.533  1.00  0.00           H  
ATOM   1642  HE3 LYS A 155      77.004 118.408  47.291  1.00  0.00           H  
ATOM   1643  NZ  LYS A 155      78.707 118.790  45.933  1.00  0.00           N  
ATOM   1644  HZ1 LYS A 155      79.161 118.327  45.159  1.00  0.00           H  
ATOM   1645  HZ2 LYS A 155      78.548 119.774  45.769  1.00  0.00           H  
ATOM   1646  HZ3 LYS A 155      79.366 118.774  46.698  1.00  0.00           H  
ATOM   1647  C   LYS A 155      75.483 114.017  49.637  1.00  0.00           C  
ATOM   1648  O   LYS A 155      74.767 115.006  49.927  1.00  0.00           O  
ATOM   1649  N   LEU A 156      75.992 113.318  50.644  1.00  0.00           N  
ATOM   1650  H   LEU A 156      76.525 112.482  50.454  1.00  0.00           H  
ATOM   1651  CA  LEU A 156      75.833 113.644  52.046  1.00  0.00           C  
ATOM   1652  HA  LEU A 156      74.914 114.204  52.222  1.00  0.00           H  
ATOM   1653  CB  LEU A 156      75.699 112.343  52.832  1.00  0.00           C  
ATOM   1654  HB2 LEU A 156      76.618 111.797  52.621  1.00  0.00           H  
ATOM   1655  HB3 LEU A 156      75.524 112.653  53.862  1.00  0.00           H  
ATOM   1656  CG  LEU A 156      74.626 111.325  52.462  1.00  0.00           C  
ATOM   1657  HG  LEU A 156      74.887 110.764  51.564  1.00  0.00           H  
ATOM   1658  CD1 LEU A 156      74.564 110.132  53.490  1.00  0.00           C  
ATOM   1659 HD11 LEU A 156      74.184 110.511  54.439  1.00  0.00           H  
ATOM   1660 HD12 LEU A 156      74.013 109.241  53.191  1.00  0.00           H  
ATOM   1661 HD13 LEU A 156      75.606 109.838  53.613  1.00  0.00           H  
ATOM   1662  CD2 LEU A 156      73.228 111.868  52.213  1.00  0.00           C  
ATOM   1663 HD21 LEU A 156      72.811 112.328  53.109  1.00  0.00           H  
ATOM   1664 HD22 LEU A 156      73.264 112.579  51.388  1.00  0.00           H  
ATOM   1665 HD23 LEU A 156      72.666 111.026  51.809  1.00  0.00           H  
ATOM   1666  C   LEU A 156      76.953 114.444  52.614  1.00  0.00           C  
ATOM   1667  O   LEU A 156      78.146 114.211  52.310  1.00  0.00           O  
ATOM   1668  N   THR A 157      76.669 115.406  53.509  1.00  0.00           N  
ATOM   1669  H   THR A 157      75.698 115.569  53.734  1.00  0.00           H  
ATOM   1670  CA  THR A 157      77.669 116.237  54.201  1.00  0.00           C  
ATOM   1671  HA  THR A 157      78.512 116.219  53.509  1.00  0.00           H  
ATOM   1672  CB  THR A 157      77.027 117.630  54.301  1.00  0.00           C  
ATOM   1673  HB  THR A 157      76.056 117.511  54.781  1.00  0.00           H  
ATOM   1674  CG2 THR A 157      77.875 118.578  55.077  1.00  0.00           C  
ATOM   1675 HG21 THR A 157      77.602 119.633  55.094  1.00  0.00           H  
ATOM   1676 HG22 THR A 157      77.943 118.110  56.059  1.00  0.00           H  
ATOM   1677 HG23 THR A 157      78.851 118.565  54.591  1.00  0.00           H  
ATOM   1678  OG1 THR A 157      76.861 118.205  53.010  1.00  0.00           O  
ATOM   1679  HG1 THR A 157      76.030 118.133  52.535  1.00  0.00           H  
ATOM   1680  C   THR A 157      78.167 115.642  55.496  1.00  0.00           C  
ATOM   1681  O   THR A 157      77.416 115.534  56.478  1.00  0.00           O  
ATOM   1682  N   PRO A 158      79.554 115.392  55.652  1.00  0.00           N  
ATOM   1683  CD  PRO A 158      80.644 115.332  54.621  1.00  0.00           C  
ATOM   1684  HD2 PRO A 158      81.116 116.315  54.618  1.00  0.00           H  
ATOM   1685  HD3 PRO A 158      80.357 114.960  53.638  1.00  0.00           H  
ATOM   1686  CG  PRO A 158      81.698 114.326  55.199  1.00  0.00           C  
ATOM   1687  HG2 PRO A 158      82.746 114.481  54.942  1.00  0.00           H  
ATOM   1688  HG3 PRO A 158      81.385 113.296  55.026  1.00  0.00           H  
ATOM   1689  CB  PRO A 158      81.532 114.653  56.717  1.00  0.00           C  
ATOM   1690  HB2 PRO A 158      82.161 115.507  56.966  1.00  0.00           H  
ATOM   1691  HB3 PRO A 158      81.919 113.867  57.365  1.00  0.00           H  
ATOM   1692  CA  PRO A 158      80.020 114.842  57.008  1.00  0.00           C  
ATOM   1693  HA  PRO A 158      79.655 113.838  57.227  1.00  0.00           H  
ATOM   1694  C   PRO A 158      79.643 115.592  58.272  1.00  0.00           C  
ATOM   1695  O   PRO A 158      79.522 116.823  58.342  1.00  0.00           O  
ATOM   1696  N   HIE A 159      79.558 114.868  59.362  1.00  0.00           N  
ATOM   1697  H   HIE A 159      79.602 113.876  59.178  1.00  0.00           H  
ATOM   1698  CA  HIE A 159      79.302 115.342  60.739  1.00  0.00           C  
ATOM   1699  HA  HIE A 159      79.254 114.447  61.360  1.00  0.00           H  
ATOM   1700  CB  HIE A 159      80.493 116.190  61.273  1.00  0.00           C  
ATOM   1701  HB2 HIE A 159      80.433 117.206  60.882  1.00  0.00           H  
ATOM   1702  HB3 HIE A 159      80.362 116.295  62.351  1.00  0.00           H  
ATOM   1703  CG  HIE A 159      81.878 115.772  61.057  1.00  0.00           C  
ATOM   1704  ND1 HIE A 159      82.669 116.236  59.987  1.00  0.00           N  
ATOM   1705  CE1 HIE A 159      83.547 115.230  59.732  1.00  0.00           C  
ATOM   1706  HE1 HIE A 159      84.465 115.274  59.164  1.00  0.00           H  
ATOM   1707  NE2 HIE A 159      83.366 114.196  60.628  1.00  0.00           N  
ATOM   1708  HE2 HIE A 159      84.065 113.472  60.717  1.00  0.00           H  
ATOM   1709  CD2 HIE A 159      82.345 114.539  61.457  1.00  0.00           C  
ATOM   1710  HD2 HIE A 159      81.915 113.880  62.196  1.00  0.00           H  
ATOM   1711  C   HIE A 159      77.933 116.045  60.995  1.00  0.00           C  
ATOM   1712  O   HIE A 159      77.666 116.426  62.154  1.00  0.00           O  
ATOM   1713  N   LEU A 160      77.033 116.235  60.002  1.00  0.00           N  
ATOM   1714  H   LEU A 160      77.250 115.926  59.065  1.00  0.00           H  
ATOM   1715  CA  LEU A 160      75.606 116.414  60.309  1.00  0.00           C  
ATOM   1716  HA  LEU A 160      75.526 117.010  61.219  1.00  0.00           H  
ATOM   1717  CB  LEU A 160      74.871 117.018  59.045  1.00  0.00           C  
ATOM   1718  HB2 LEU A 160      74.852 116.293  58.231  1.00  0.00           H  
ATOM   1719  HB3 LEU A 160      73.788 117.044  59.161  1.00  0.00           H  
ATOM   1720  CG  LEU A 160      75.374 118.433  58.579  1.00  0.00           C  
ATOM   1721  HG  LEU A 160      76.408 118.320  58.253  1.00  0.00           H  
ATOM   1722  CD1 LEU A 160      74.592 118.906  57.302  1.00  0.00           C  
ATOM   1723 HD11 LEU A 160      73.567 119.220  57.498  1.00  0.00           H  
ATOM   1724 HD12 LEU A 160      75.129 119.723  56.820  1.00  0.00           H  
ATOM   1725 HD13 LEU A 160      74.459 118.029  56.668  1.00  0.00           H  
ATOM   1726  CD2 LEU A 160      75.380 119.391  59.782  1.00  0.00           C  
ATOM   1727 HD21 LEU A 160      74.411 119.282  60.269  1.00  0.00           H  
ATOM   1728 HD22 LEU A 160      76.101 119.117  60.552  1.00  0.00           H  
ATOM   1729 HD23 LEU A 160      75.461 120.393  59.361  1.00  0.00           H  
ATOM   1730  C   LEU A 160      75.033 115.074  60.696  1.00  0.00           C  
ATOM   1731  O   LEU A 160      75.528 113.988  60.391  1.00  0.00           O  
ATOM   1732  N   LYS A 161      73.923 115.184  61.455  1.00  0.00           N  
ATOM   1733  H   LYS A 161      73.556 116.089  61.713  1.00  0.00           H  
ATOM   1734  CA  LYS A 161      73.111 114.011  61.802  1.00  0.00           C  
ATOM   1735  HA  LYS A 161      73.804 113.170  61.826  1.00  0.00           H  
ATOM   1736  CB  LYS A 161      72.634 114.106  63.247  1.00  0.00           C  
ATOM   1737  HB2 LYS A 161      71.923 114.926  63.344  1.00  0.00           H  
ATOM   1738  HB3 LYS A 161      72.079 113.209  63.523  1.00  0.00           H  
ATOM   1739  CG  LYS A 161      73.669 114.274  64.280  1.00  0.00           C  
ATOM   1740  HG2 LYS A 161      74.419 113.499  64.121  1.00  0.00           H  
ATOM   1741  HG3 LYS A 161      74.320 115.144  64.185  1.00  0.00           H  
ATOM   1742  CD  LYS A 161      73.053 114.172  65.665  1.00  0.00           C  
ATOM   1743  HD2 LYS A 161      72.601 113.190  65.803  1.00  0.00           H  
ATOM   1744  HD3 LYS A 161      73.836 114.221  66.422  1.00  0.00           H  
ATOM   1745  CE  LYS A 161      71.946 115.222  65.954  1.00  0.00           C  
ATOM   1746  HE2 LYS A 161      72.402 116.211  66.001  1.00  0.00           H  
ATOM   1747  HE3 LYS A 161      71.325 115.161  65.060  1.00  0.00           H  
ATOM   1748  NZ  LYS A 161      71.191 114.947  67.194  1.00  0.00           N  
ATOM   1749  HZ1 LYS A 161      71.753 114.897  68.032  1.00  0.00           H  
ATOM   1750  HZ2 LYS A 161      70.451 115.629  67.278  1.00  0.00           H  
ATOM   1751  HZ3 LYS A 161      70.757 114.035  67.175  1.00  0.00           H  
ATOM   1752  C   LYS A 161      71.992 113.915  60.744  1.00  0.00           C  
ATOM   1753  O   LYS A 161      71.498 114.927  60.189  1.00  0.00           O  
ATOM   1754  N   TYR A 162      71.514 112.720  60.515  1.00  0.00           N  
ATOM   1755  H   TYR A 162      71.925 111.907  60.953  1.00  0.00           H  
ATOM   1756  CA  TYR A 162      70.497 112.354  59.544  1.00  0.00           C  
ATOM   1757  HA  TYR A 162      69.831 113.164  59.247  1.00  0.00           H  
ATOM   1758  CB  TYR A 162      71.206 111.877  58.318  1.00  0.00           C  
ATOM   1759  HB2 TYR A 162      71.943 111.125  58.601  1.00  0.00           H  
ATOM   1760  HB3 TYR A 162      70.549 111.283  57.683  1.00  0.00           H  
ATOM   1761  CG  TYR A 162      71.968 112.829  57.393  1.00  0.00           C  
ATOM   1762  CD1 TYR A 162      73.302 113.251  57.624  1.00  0.00           C  
ATOM   1763  HD1 TYR A 162      73.897 113.045  58.501  1.00  0.00           H  
ATOM   1764  CE1 TYR A 162      74.019 114.046  56.703  1.00  0.00           C  
ATOM   1765  HE1 TYR A 162      75.012 114.381  56.964  1.00  0.00           H  
ATOM   1766  CZ  TYR A 162      73.312 114.532  55.565  1.00  0.00           C  
ATOM   1767  OH  TYR A 162      73.891 115.386  54.677  1.00  0.00           O  
ATOM   1768  HH  TYR A 162      73.226 115.871  54.183  1.00  0.00           H  
ATOM   1769  CE2 TYR A 162      71.977 114.215  55.315  1.00  0.00           C  
ATOM   1770  HE2 TYR A 162      71.430 114.564  54.452  1.00  0.00           H  
ATOM   1771  CD2 TYR A 162      71.345 113.288  56.238  1.00  0.00           C  
ATOM   1772  HD2 TYR A 162      70.350 112.898  56.083  1.00  0.00           H  
ATOM   1773  C   TYR A 162      69.597 111.244  60.133  1.00  0.00           C  
ATOM   1774  O   TYR A 162      69.898 110.687  61.214  1.00  0.00           O  
ATOM   1775  N   TYR A 163      68.489 111.086  59.510  1.00  0.00           N  
ATOM   1776  H   TYR A 163      68.284 111.732  58.760  1.00  0.00           H  
ATOM   1777  CA  TYR A 163      67.386 110.184  59.994  1.00  0.00           C  
ATOM   1778  HA  TYR A 163      67.764 109.566  60.809  1.00  0.00           H  
ATOM   1779  CB  TYR A 163      66.277 111.150  60.465  1.00  0.00           C  
ATOM   1780  HB2 TYR A 163      65.973 111.826  59.666  1.00  0.00           H  
ATOM   1781  HB3 TYR A 163      65.363 110.580  60.632  1.00  0.00           H  
ATOM   1782  CG  TYR A 163      66.696 112.068  61.624  1.00  0.00           C  
ATOM   1783  CD1 TYR A 163      66.889 113.473  61.414  1.00  0.00           C  
ATOM   1784  HD1 TYR A 163      66.612 113.941  60.481  1.00  0.00           H  
ATOM   1785  CE1 TYR A 163      67.497 114.338  62.341  1.00  0.00           C  
ATOM   1786  HE1 TYR A 163      67.698 115.381  62.146  1.00  0.00           H  
ATOM   1787  CZ  TYR A 163      67.933 113.692  63.537  1.00  0.00           C  
ATOM   1788  OH  TYR A 163      68.745 114.351  64.353  1.00  0.00           O  
ATOM   1789  HH  TYR A 163      69.242 113.772  64.935  1.00  0.00           H  
ATOM   1790  CE2 TYR A 163      67.490 112.392  63.866  1.00  0.00           C  
ATOM   1791  HE2 TYR A 163      67.765 111.912  64.794  1.00  0.00           H  
ATOM   1792  CD2 TYR A 163      66.936 111.513  62.874  1.00  0.00           C  
ATOM   1793  HD2 TYR A 163      66.825 110.457  63.070  1.00  0.00           H  
ATOM   1794  C   TYR A 163      66.912 109.238  58.852  1.00  0.00           C  
ATOM   1795  O   TYR A 163      66.275 109.696  57.878  1.00  0.00           O  
ATOM   1796  N   VAL A 164      67.283 107.951  59.039  1.00  0.00           N  
ATOM   1797  H   VAL A 164      67.626 107.805  59.978  1.00  0.00           H  
ATOM   1798  CA  VAL A 164      66.903 106.840  58.226  1.00  0.00           C  
ATOM   1799  HA  VAL A 164      66.860 107.117  57.172  1.00  0.00           H  
ATOM   1800  CB  VAL A 164      68.012 105.738  58.299  1.00  0.00           C  
ATOM   1801  HB  VAL A 164      68.220 105.569  59.356  1.00  0.00           H  
ATOM   1802  CG1 VAL A 164      67.539 104.480  57.607  1.00  0.00           C  
ATOM   1803 HG11 VAL A 164      66.883 103.902  58.259  1.00  0.00           H  
ATOM   1804 HG12 VAL A 164      67.027 104.652  56.661  1.00  0.00           H  
ATOM   1805 HG13 VAL A 164      68.385 103.825  57.397  1.00  0.00           H  
ATOM   1806  CG2 VAL A 164      69.362 106.195  57.713  1.00  0.00           C  
ATOM   1807 HG21 VAL A 164      69.209 106.378  56.650  1.00  0.00           H  
ATOM   1808 HG22 VAL A 164      69.662 107.066  58.297  1.00  0.00           H  
ATOM   1809 HG23 VAL A 164      70.025 105.337  57.825  1.00  0.00           H  
ATOM   1810  C   VAL A 164      65.632 106.324  58.834  1.00  0.00           C  
ATOM   1811  O   VAL A 164      65.530 105.989  59.973  1.00  0.00           O  
ATOM   1812  N   ALA A 165      64.629 106.111  57.958  1.00  0.00           N  
ATOM   1813  H   ALA A 165      64.922 106.308  57.012  1.00  0.00           H  
ATOM   1814  CA  ALA A 165      63.372 105.496  58.242  1.00  0.00           C  
ATOM   1815  HA  ALA A 165      63.264 105.160  59.274  1.00  0.00           H  
ATOM   1816  CB  ALA A 165      62.171 106.434  58.193  1.00  0.00           C  
ATOM   1817  HB1 ALA A 165      61.308 105.874  58.554  1.00  0.00           H  
ATOM   1818  HB2 ALA A 165      62.369 107.360  58.733  1.00  0.00           H  
ATOM   1819  HB3 ALA A 165      62.090 106.810  57.173  1.00  0.00           H  
ATOM   1820  C   ALA A 165      63.110 104.308  57.228  1.00  0.00           C  
ATOM   1821  O   ALA A 165      63.478 104.364  56.066  1.00  0.00           O  
ATOM   1822  N   MET A 166      62.394 103.254  57.683  1.00  0.00           N  
ATOM   1823  H   MET A 166      62.014 103.327  58.615  1.00  0.00           H  
ATOM   1824  CA  MET A 166      62.052 102.042  56.932  1.00  0.00           C  
ATOM   1825  HA  MET A 166      61.845 102.246  55.881  1.00  0.00           H  
ATOM   1826  CB  MET A 166      63.274 101.023  56.865  1.00  0.00           C  
ATOM   1827  HB2 MET A 166      63.694 100.837  57.853  1.00  0.00           H  
ATOM   1828  HB3 MET A 166      62.881 100.056  56.549  1.00  0.00           H  
ATOM   1829  CG  MET A 166      64.476 101.258  55.984  1.00  0.00           C  
ATOM   1830  HG2 MET A 166      64.071 101.094  54.985  1.00  0.00           H  
ATOM   1831  HG3 MET A 166      64.766 102.295  56.150  1.00  0.00           H  
ATOM   1832  SD  MET A 166      65.901 100.221  56.346  1.00  0.00           S  
ATOM   1833  CE  MET A 166      66.484 100.861  57.858  1.00  0.00           C  
ATOM   1834  HE1 MET A 166      65.649 101.094  58.519  1.00  0.00           H  
ATOM   1835  HE2 MET A 166      67.103 100.094  58.324  1.00  0.00           H  
ATOM   1836  HE3 MET A 166      67.030 101.784  57.665  1.00  0.00           H  
ATOM   1837  C   MET A 166      60.766 101.423  57.538  1.00  0.00           C  
ATOM   1838  O   MET A 166      60.612 101.396  58.773  1.00  0.00           O  
ATOM   1839  N   ASP A 167      59.975 100.740  56.716  1.00  0.00           N  
ATOM   1840  H   ASP A 167      60.211 100.691  55.735  1.00  0.00           H  
ATOM   1841  CA  ASP A 167      58.706 100.088  57.076  1.00  0.00           C  
ATOM   1842  HA  ASP A 167      58.837 100.016  58.156  1.00  0.00           H  
ATOM   1843  CB  ASP A 167      57.448 100.908  56.830  1.00  0.00           C  
ATOM   1844  HB2 ASP A 167      57.258 100.864  55.757  1.00  0.00           H  
ATOM   1845  HB3 ASP A 167      56.547 100.466  57.255  1.00  0.00           H  
ATOM   1846  CG  ASP A 167      57.501 102.382  57.161  1.00  0.00           C  
ATOM   1847  OD1 ASP A 167      57.038 103.131  56.259  1.00  0.00           O  
ATOM   1848  OD2 ASP A 167      57.653 102.767  58.362  1.00  0.00           O  
ATOM   1849  C   ASP A 167      58.634  98.730  56.490  1.00  0.00           C  
ATOM   1850  O   ASP A 167      59.002  98.593  55.319  1.00  0.00           O  
ATOM   1851  N   PHE A 168      58.205  97.703  57.199  1.00  0.00           N  
ATOM   1852  H   PHE A 168      57.968  97.898  58.160  1.00  0.00           H  
ATOM   1853  CA  PHE A 168      58.337  96.316  56.818  1.00  0.00           C  
ATOM   1854  HA  PHE A 168      58.162  96.301  55.742  1.00  0.00           H  
ATOM   1855  CB  PHE A 168      59.755  95.904  57.059  1.00  0.00           C  
ATOM   1856  HB2 PHE A 168      59.962  94.991  56.500  1.00  0.00           H  
ATOM   1857  HB3 PHE A 168      60.476  96.582  56.605  1.00  0.00           H  
ATOM   1858  CG  PHE A 168      60.085  95.846  58.526  1.00  0.00           C  
ATOM   1859  CD1 PHE A 168      60.628  97.020  59.180  1.00  0.00           C  
ATOM   1860  HD1 PHE A 168      60.576  98.018  58.771  1.00  0.00           H  
ATOM   1861  CE1 PHE A 168      61.001  96.903  60.537  1.00  0.00           C  
ATOM   1862  HE1 PHE A 168      61.371  97.776  61.053  1.00  0.00           H  
ATOM   1863  CZ  PHE A 168      61.073  95.609  61.124  1.00  0.00           C  
ATOM   1864  HZ  PHE A 168      61.457  95.511  62.129  1.00  0.00           H  
ATOM   1865  CE2 PHE A 168      60.516  94.446  60.517  1.00  0.00           C  
ATOM   1866  HE2 PHE A 168      60.481  93.495  61.028  1.00  0.00           H  
ATOM   1867  CD2 PHE A 168      59.984  94.592  59.184  1.00  0.00           C  
ATOM   1868  HD2 PHE A 168      59.528  93.705  58.770  1.00  0.00           H  
ATOM   1869  C   PHE A 168      57.291  95.355  57.452  1.00  0.00           C  
ATOM   1870  O   PHE A 168      56.555  95.817  58.329  1.00  0.00           O  
ATOM   1871  N   GLN A 169      57.430  94.064  57.047  1.00  0.00           N  
ATOM   1872  H   GLN A 169      58.152  93.798  56.393  1.00  0.00           H  
ATOM   1873  CA  GLN A 169      56.705  92.929  57.699  1.00  0.00           C  
ATOM   1874  HA  GLN A 169      56.564  93.009  58.777  1.00  0.00           H  
ATOM   1875  CB  GLN A 169      55.297  92.850  57.034  1.00  0.00           C  
ATOM   1876  HB2 GLN A 169      54.710  92.029  57.445  1.00  0.00           H  
ATOM   1877  HB3 GLN A 169      54.735  93.754  57.268  1.00  0.00           H  
ATOM   1878  CG  GLN A 169      55.261  92.594  55.477  1.00  0.00           C  
ATOM   1879  HG2 GLN A 169      56.250  92.200  55.245  1.00  0.00           H  
ATOM   1880  HG3 GLN A 169      54.531  91.807  55.284  1.00  0.00           H  
ATOM   1881  CD  GLN A 169      55.025  93.964  54.760  1.00  0.00           C  
ATOM   1882  OE1 GLN A 169      53.904  94.178  54.373  1.00  0.00           O  
ATOM   1883  NE2 GLN A 169      56.009  94.810  54.481  1.00  0.00           N  
ATOM   1884 HE21 GLN A 169      55.724  95.631  53.965  1.00  0.00           H  
ATOM   1885 HE22 GLN A 169      56.995  94.646  54.622  1.00  0.00           H  
ATOM   1886  C   GLN A 169      57.449  91.657  57.349  1.00  0.00           C  
ATOM   1887  O   GLN A 169      58.327  91.668  56.546  1.00  0.00           O  
ATOM   1888  N   ALA A 170      57.035  90.571  57.970  1.00  0.00           N  
ATOM   1889  H   ALA A 170      56.239  90.755  58.563  1.00  0.00           H  
ATOM   1890  CA  ALA A 170      57.411  89.166  57.766  1.00  0.00           C  
ATOM   1891  HA  ALA A 170      57.387  89.003  56.688  1.00  0.00           H  
ATOM   1892  CB  ALA A 170      58.828  88.900  58.256  1.00  0.00           C  
ATOM   1893  HB1 ALA A 170      58.846  88.760  59.337  1.00  0.00           H  
ATOM   1894  HB2 ALA A 170      59.288  87.976  57.905  1.00  0.00           H  
ATOM   1895  HB3 ALA A 170      59.490  89.744  58.061  1.00  0.00           H  
ATOM   1896  C   ALA A 170      56.498  88.154  58.387  1.00  0.00           C  
ATOM   1897  O   ALA A 170      55.791  88.503  59.379  1.00  0.00           O  
ATOM   1898  N   LYS A 171      56.340  86.893  57.854  1.00  0.00           N  
ATOM   1899  H   LYS A 171      57.033  86.673  57.152  1.00  0.00           H  
ATOM   1900  CA  LYS A 171      55.752  85.833  58.684  1.00  0.00           C  
ATOM   1901  HA  LYS A 171      54.736  86.126  58.949  1.00  0.00           H  
ATOM   1902  CB  LYS A 171      55.581  84.546  57.867  1.00  0.00           C  
ATOM   1903  HB2 LYS A 171      56.487  84.298  57.313  1.00  0.00           H  
ATOM   1904  HB3 LYS A 171      55.393  83.727  58.561  1.00  0.00           H  
ATOM   1905  CG  LYS A 171      54.469  84.729  56.785  1.00  0.00           C  
ATOM   1906  HG2 LYS A 171      53.448  84.791  57.159  1.00  0.00           H  
ATOM   1907  HG3 LYS A 171      54.811  85.525  56.124  1.00  0.00           H  
ATOM   1908  CD  LYS A 171      54.438  83.450  55.954  1.00  0.00           C  
ATOM   1909  HD2 LYS A 171      55.460  83.095  55.817  1.00  0.00           H  
ATOM   1910  HD3 LYS A 171      54.018  82.764  56.691  1.00  0.00           H  
ATOM   1911  CE  LYS A 171      53.856  83.666  54.563  1.00  0.00           C  
ATOM   1912  HE2 LYS A 171      52.872  84.123  54.671  1.00  0.00           H  
ATOM   1913  HE3 LYS A 171      54.666  84.224  54.092  1.00  0.00           H  
ATOM   1914  NZ  LYS A 171      53.690  82.379  53.854  1.00  0.00           N  
ATOM   1915  HZ1 LYS A 171      54.506  81.818  54.054  1.00  0.00           H  
ATOM   1916  HZ2 LYS A 171      52.940  81.885  54.317  1.00  0.00           H  
ATOM   1917  HZ3 LYS A 171      53.526  82.673  52.902  1.00  0.00           H  
ATOM   1918  C   LYS A 171      56.638  85.555  59.958  1.00  0.00           C  
ATOM   1919  O   LYS A 171      57.830  85.296  59.760  1.00  0.00           O  
ATOM   1920  N   LEU A 172      56.008  85.478  61.137  1.00  0.00           N  
ATOM   1921  H   LEU A 172      55.001  85.474  61.207  1.00  0.00           H  
ATOM   1922  CA  LEU A 172      56.606  85.145  62.413  1.00  0.00           C  
ATOM   1923  HA  LEU A 172      57.325  85.940  62.611  1.00  0.00           H  
ATOM   1924  CB  LEU A 172      55.544  85.031  63.556  1.00  0.00           C  
ATOM   1925  HB2 LEU A 172      55.078  86.014  63.487  1.00  0.00           H  
ATOM   1926  HB3 LEU A 172      54.829  84.226  63.385  1.00  0.00           H  
ATOM   1927  CG  LEU A 172      56.108  84.950  65.014  1.00  0.00           C  
ATOM   1928  HG  LEU A 172      56.814  84.135  65.175  1.00  0.00           H  
ATOM   1929  CD1 LEU A 172      56.846  86.193  65.581  1.00  0.00           C  
ATOM   1930 HD11 LEU A 172      56.220  87.078  65.693  1.00  0.00           H  
ATOM   1931 HD12 LEU A 172      57.307  85.865  66.513  1.00  0.00           H  
ATOM   1932 HD13 LEU A 172      57.750  86.398  65.008  1.00  0.00           H  
ATOM   1933  CD2 LEU A 172      54.929  84.703  65.989  1.00  0.00           C  
ATOM   1934 HD21 LEU A 172      54.315  83.855  65.687  1.00  0.00           H  
ATOM   1935 HD22 LEU A 172      55.327  84.451  66.973  1.00  0.00           H  
ATOM   1936 HD23 LEU A 172      54.362  85.633  66.031  1.00  0.00           H  
ATOM   1937  C   LEU A 172      57.303  83.757  62.354  1.00  0.00           C  
ATOM   1938  O   LEU A 172      56.800  82.786  61.794  1.00  0.00           O  
ATOM   1939  N   GLY A 173      58.477  83.640  62.975  1.00  0.00           N  
ATOM   1940  H   GLY A 173      58.902  84.449  63.405  1.00  0.00           H  
ATOM   1941  CA  GLY A 173      59.333  82.415  62.843  1.00  0.00           C  
ATOM   1942  HA2 GLY A 173      59.299  82.323  61.758  1.00  0.00           H  
ATOM   1943  HA3 GLY A 173      60.370  82.536  63.157  1.00  0.00           H  
ATOM   1944  C   GLY A 173      58.708  81.314  63.609  1.00  0.00           C  
ATOM   1945  O   GLY A 173      57.830  81.549  64.439  1.00  0.00           O  
ATOM   1946  N   ASP A 174      59.107  80.064  63.336  1.00  0.00           N  
ATOM   1947  H   ASP A 174      59.837  79.929  62.651  1.00  0.00           H  
ATOM   1948  CA  ASP A 174      58.588  78.903  64.025  1.00  0.00           C  
ATOM   1949  HA  ASP A 174      57.818  79.257  64.711  1.00  0.00           H  
ATOM   1950  CB  ASP A 174      58.008  77.868  63.096  1.00  0.00           C  
ATOM   1951  HB2 ASP A 174      58.768  77.552  62.381  1.00  0.00           H  
ATOM   1952  HB3 ASP A 174      57.627  77.017  63.659  1.00  0.00           H  
ATOM   1953  CG  ASP A 174      56.914  78.498  62.215  1.00  0.00           C  
ATOM   1954  OD1 ASP A 174      57.212  78.694  60.992  1.00  0.00           O  
ATOM   1955  OD2 ASP A 174      55.751  78.602  62.732  1.00  0.00           O  
ATOM   1956  C   ASP A 174      59.572  78.286  64.975  1.00  0.00           C  
ATOM   1957  O   ASP A 174      59.124  77.426  65.821  1.00  0.00           O  
ATOM   1958  N   GLY A 175      60.848  78.720  65.118  1.00  0.00           N  
ATOM   1959  H   GLY A 175      61.272  79.258  64.375  1.00  0.00           H  
ATOM   1960  CA  GLY A 175      61.729  78.279  66.252  1.00  0.00           C  
ATOM   1961  HA2 GLY A 175      61.252  78.697  67.138  1.00  0.00           H  
ATOM   1962  HA3 GLY A 175      61.734  77.190  66.310  1.00  0.00           H  
ATOM   1963  C   GLY A 175      63.199  78.793  66.228  1.00  0.00           C  
ATOM   1964  O   GLY A 175      63.468  79.710  65.433  1.00  0.00           O  
ATOM   1965  N   PHE A 176      64.005  78.158  67.078  1.00  0.00           N  
ATOM   1966  H   PHE A 176      63.617  77.507  67.745  1.00  0.00           H  
ATOM   1967  CA  PHE A 176      65.447  78.417  67.100  1.00  0.00           C  
ATOM   1968  HA  PHE A 176      65.876  77.987  68.005  1.00  0.00           H  
ATOM   1969  CB  PHE A 176      66.075  77.796  65.839  1.00  0.00           C  
ATOM   1970  HB2 PHE A 176      65.825  76.741  65.957  1.00  0.00           H  
ATOM   1971  HB3 PHE A 176      65.614  78.308  64.994  1.00  0.00           H  
ATOM   1972  CG  PHE A 176      67.606  77.958  65.778  1.00  0.00           C  
ATOM   1973  CD1 PHE A 176      68.198  78.662  64.746  1.00  0.00           C  
ATOM   1974  HD1 PHE A 176      67.614  79.141  63.975  1.00  0.00           H  
ATOM   1975  CE1 PHE A 176      69.574  78.926  64.736  1.00  0.00           C  
ATOM   1976  HE1 PHE A 176      70.016  79.389  63.866  1.00  0.00           H  
ATOM   1977  CZ  PHE A 176      70.364  78.536  65.855  1.00  0.00           C  
ATOM   1978  HZ  PHE A 176      71.439  78.636  65.826  1.00  0.00           H  
ATOM   1979  CE2 PHE A 176      69.800  77.870  66.927  1.00  0.00           C  
ATOM   1980  HE2 PHE A 176      70.358  77.483  67.767  1.00  0.00           H  
ATOM   1981  CD2 PHE A 176      68.458  77.581  66.904  1.00  0.00           C  
ATOM   1982  HD2 PHE A 176      68.026  77.116  67.778  1.00  0.00           H  
ATOM   1983  C   PHE A 176      65.785  79.918  67.397  1.00  0.00           C  
ATOM   1984  O   PHE A 176      65.843  80.286  68.606  1.00  0.00           O  
ATOM   1985  N   GLH A 177      66.113  80.749  66.407  1.00  0.00           N  
ATOM   1986  H   GLH A 177      65.876  80.456  65.470  1.00  0.00           H  
ATOM   1987  CA  GLH A 177      66.517  82.160  66.639  1.00  0.00           C  
ATOM   1988  HA  GLH A 177      66.265  82.443  67.661  1.00  0.00           H  
ATOM   1989  CB  GLH A 177      68.053  82.253  66.425  1.00  0.00           C  
ATOM   1990  HB2 GLH A 177      68.328  81.801  65.473  1.00  0.00           H  
ATOM   1991  HB3 GLH A 177      68.415  83.275  66.312  1.00  0.00           H  
ATOM   1992  CG  GLH A 177      68.915  81.677  67.501  1.00  0.00           C  
ATOM   1993  HG2 GLH A 177      68.440  81.729  68.481  1.00  0.00           H  
ATOM   1994  HG3 GLH A 177      69.138  80.634  67.276  1.00  0.00           H  
ATOM   1995  CD  GLH A 177      70.208  82.476  67.644  1.00  0.00           C  
ATOM   1996  OE1 GLH A 177      71.040  82.563  66.799  1.00  0.00           O  
ATOM   1997  OE2 GLH A 177      70.280  83.167  68.824  1.00  0.00           O  
ATOM   1998  HE2 GLH A 177      71.042  83.748  68.785  1.00  0.00           H  
ATOM   1999  C   GLH A 177      65.806  83.095  65.620  1.00  0.00           C  
ATOM   2000  O   GLH A 177      64.984  82.682  64.821  1.00  0.00           O  
ATOM   2001  N   GLY A 178      66.109  84.364  65.806  1.00  0.00           N  
ATOM   2002  H   GLY A 178      66.826  84.578  66.485  1.00  0.00           H  
ATOM   2003  CA  GLY A 178      65.441  85.519  65.103  1.00  0.00           C  
ATOM   2004  HA2 GLY A 178      66.055  86.419  65.095  1.00  0.00           H  
ATOM   2005  HA3 GLY A 178      65.079  85.311  64.096  1.00  0.00           H  
ATOM   2006  C   GLY A 178      64.183  85.929  65.983  1.00  0.00           C  
ATOM   2007  O   GLY A 178      64.186  85.742  67.212  1.00  0.00           O  
ATOM   2008  N   PHE A 179      63.028  86.207  65.371  1.00  0.00           N  
ATOM   2009  H   PHE A 179      62.931  86.155  64.367  1.00  0.00           H  
ATOM   2010  CA  PHE A 179      61.776  86.450  66.184  1.00  0.00           C  
ATOM   2011  HA  PHE A 179      61.899  86.448  67.267  1.00  0.00           H  
ATOM   2012  CB  PHE A 179      61.263  87.903  65.795  1.00  0.00           C  
ATOM   2013  HB2 PHE A 179      61.989  88.628  66.163  1.00  0.00           H  
ATOM   2014  HB3 PHE A 179      61.084  87.973  64.722  1.00  0.00           H  
ATOM   2015  CG  PHE A 179      59.998  88.263  66.521  1.00  0.00           C  
ATOM   2016  CD1 PHE A 179      59.843  87.957  67.903  1.00  0.00           C  
ATOM   2017  HD1 PHE A 179      60.642  87.487  68.457  1.00  0.00           H  
ATOM   2018  CE1 PHE A 179      58.650  88.240  68.536  1.00  0.00           C  
ATOM   2019  HE1 PHE A 179      58.677  88.235  69.616  1.00  0.00           H  
ATOM   2020  CZ  PHE A 179      57.673  89.066  67.899  1.00  0.00           C  
ATOM   2021  HZ  PHE A 179      56.782  89.417  68.400  1.00  0.00           H  
ATOM   2022  CE2 PHE A 179      57.859  89.246  66.532  1.00  0.00           C  
ATOM   2023  HE2 PHE A 179      57.061  89.652  65.928  1.00  0.00           H  
ATOM   2024  CD2 PHE A 179      58.953  88.852  65.801  1.00  0.00           C  
ATOM   2025  HD2 PHE A 179      59.006  89.008  64.733  1.00  0.00           H  
ATOM   2026  C   PHE A 179      60.698  85.417  65.901  1.00  0.00           C  
ATOM   2027  O   PHE A 179      60.251  85.358  64.771  1.00  0.00           O  
ATOM   2028  N   TYR A 180      60.322  84.528  66.833  1.00  0.00           N  
ATOM   2029  H   TYR A 180      60.776  84.713  67.715  1.00  0.00           H  
ATOM   2030  CA  TYR A 180      59.612  83.279  66.572  1.00  0.00           C  
ATOM   2031  HA  TYR A 180      59.225  83.354  65.556  1.00  0.00           H  
ATOM   2032  CB  TYR A 180      60.677  82.213  66.641  1.00  0.00           C  
ATOM   2033  HB2 TYR A 180      60.272  81.317  66.170  1.00  0.00           H  
ATOM   2034  HB3 TYR A 180      61.525  82.510  66.024  1.00  0.00           H  
ATOM   2035  CG  TYR A 180      61.286  81.926  67.965  1.00  0.00           C  
ATOM   2036  CD1 TYR A 180      62.431  82.568  68.372  1.00  0.00           C  
ATOM   2037  HD1 TYR A 180      62.846  83.293  67.687  1.00  0.00           H  
ATOM   2038  CE1 TYR A 180      63.142  82.316  69.613  1.00  0.00           C  
ATOM   2039  HE1 TYR A 180      64.074  82.816  69.831  1.00  0.00           H  
ATOM   2040  CZ  TYR A 180      62.624  81.291  70.402  1.00  0.00           C  
ATOM   2041  OH  TYR A 180      63.265  80.882  71.576  1.00  0.00           O  
ATOM   2042  HH  TYR A 180      64.220  80.987  71.587  1.00  0.00           H  
ATOM   2043  CE2 TYR A 180      61.519  80.591  70.017  1.00  0.00           C  
ATOM   2044  HE2 TYR A 180      61.068  79.823  70.627  1.00  0.00           H  
ATOM   2045  CD2 TYR A 180      60.832  80.922  68.854  1.00  0.00           C  
ATOM   2046  HD2 TYR A 180      59.930  80.402  68.567  1.00  0.00           H  
ATOM   2047  C   TYR A 180      58.392  83.068  67.494  1.00  0.00           C  
ATOM   2048  O   TYR A 180      58.211  83.572  68.597  1.00  0.00           O  
ATOM   2049  N   LYS A 181      57.500  82.116  67.023  1.00  0.00           N  
ATOM   2050  H   LYS A 181      57.560  81.851  66.050  1.00  0.00           H  
ATOM   2051  CA  LYS A 181      56.324  81.574  67.701  1.00  0.00           C  
ATOM   2052  HA  LYS A 181      55.767  82.299  68.294  1.00  0.00           H  
ATOM   2053  CB  LYS A 181      55.451  80.922  66.650  1.00  0.00           C  
ATOM   2054  HB2 LYS A 181      55.126  81.674  65.931  1.00  0.00           H  
ATOM   2055  HB3 LYS A 181      56.073  80.272  66.035  1.00  0.00           H  
ATOM   2056  CG  LYS A 181      54.147  80.259  67.198  1.00  0.00           C  
ATOM   2057  HG2 LYS A 181      54.278  79.878  68.211  1.00  0.00           H  
ATOM   2058  HG3 LYS A 181      53.399  81.046  67.289  1.00  0.00           H  
ATOM   2059  CD  LYS A 181      53.607  79.158  66.277  1.00  0.00           C  
ATOM   2060  HD2 LYS A 181      52.567  78.981  66.552  1.00  0.00           H  
ATOM   2061  HD3 LYS A 181      53.664  79.598  65.281  1.00  0.00           H  
ATOM   2062  CE  LYS A 181      54.474  77.927  66.274  1.00  0.00           C  
ATOM   2063  HE2 LYS A 181      55.457  78.285  66.582  1.00  0.00           H  
ATOM   2064  HE3 LYS A 181      54.118  77.136  66.934  1.00  0.00           H  
ATOM   2065  NZ  LYS A 181      54.595  77.229  64.945  1.00  0.00           N  
ATOM   2066  HZ1 LYS A 181      55.104  76.368  65.085  1.00  0.00           H  
ATOM   2067  HZ2 LYS A 181      53.662  76.904  64.734  1.00  0.00           H  
ATOM   2068  HZ3 LYS A 181      54.903  77.846  64.207  1.00  0.00           H  
ATOM   2069  C   LYS A 181      56.743  80.544  68.779  1.00  0.00           C  
ATOM   2070  O   LYS A 181      57.486  79.616  68.398  1.00  0.00           O  
ATOM   2071  N   SER A 182      56.150  80.660  69.962  1.00  0.00           N  
ATOM   2072  H   SER A 182      55.430  81.344  70.146  1.00  0.00           H  
ATOM   2073  CA  SER A 182      56.228  79.613  70.964  1.00  0.00           C  
ATOM   2074  HA  SER A 182      56.693  78.721  70.544  1.00  0.00           H  
ATOM   2075  CB  SER A 182      57.161  80.109  72.156  1.00  0.00           C  
ATOM   2076  HB2 SER A 182      58.137  80.399  71.766  1.00  0.00           H  
ATOM   2077  HB3 SER A 182      56.712  81.052  72.467  1.00  0.00           H  
ATOM   2078  OG  SER A 182      57.247  79.201  73.277  1.00  0.00           O  
ATOM   2079  HG  SER A 182      57.500  78.346  72.922  1.00  0.00           H  
ATOM   2080  C   SER A 182      54.803  79.216  71.447  1.00  0.00           C  
ATOM   2081  O   SER A 182      53.856  79.979  71.345  1.00  0.00           O  
ATOM   2082  N   THR A 183      54.711  77.916  71.823  1.00  0.00           N  
ATOM   2083  H   THR A 183      55.584  77.408  71.842  1.00  0.00           H  
ATOM   2084  CA  THR A 183      53.483  77.347  72.437  1.00  0.00           C  
ATOM   2085  HA  THR A 183      52.864  78.238  72.547  1.00  0.00           H  
ATOM   2086  CB  THR A 183      52.851  76.361  71.435  1.00  0.00           C  
ATOM   2087  HB  THR A 183      51.902  75.981  71.815  1.00  0.00           H  
ATOM   2088  CG2 THR A 183      52.567  77.030  70.145  1.00  0.00           C  
ATOM   2089 HG21 THR A 183      52.086  76.304  69.489  1.00  0.00           H  
ATOM   2090 HG22 THR A 183      51.751  77.715  70.372  1.00  0.00           H  
ATOM   2091 HG23 THR A 183      53.483  77.400  69.683  1.00  0.00           H  
ATOM   2092  OG1 THR A 183      53.671  75.211  71.255  1.00  0.00           O  
ATOM   2093  HG1 THR A 183      53.127  74.440  71.075  1.00  0.00           H  
ATOM   2094  C   THR A 183      53.641  76.743  73.762  1.00  0.00           C  
ATOM   2095  O   THR A 183      54.551  75.944  74.013  1.00  0.00           O  
ATOM   2096  N   TYR A 184      52.692  76.920  74.725  1.00  0.00           N  
ATOM   2097  H   TYR A 184      51.897  77.485  74.464  1.00  0.00           H  
ATOM   2098  CA  TYR A 184      52.663  76.296  76.029  1.00  0.00           C  
ATOM   2099  HA  TYR A 184      53.317  75.427  75.961  1.00  0.00           H  
ATOM   2100  CB  TYR A 184      53.158  77.295  77.076  1.00  0.00           C  
ATOM   2101  HB2 TYR A 184      53.585  76.663  77.854  1.00  0.00           H  
ATOM   2102  HB3 TYR A 184      53.921  77.941  76.640  1.00  0.00           H  
ATOM   2103  CG  TYR A 184      52.088  78.129  77.706  1.00  0.00           C  
ATOM   2104  CD1 TYR A 184      51.514  79.219  76.985  1.00  0.00           C  
ATOM   2105  HD1 TYR A 184      51.866  79.325  75.970  1.00  0.00           H  
ATOM   2106  CE1 TYR A 184      50.552  80.062  77.551  1.00  0.00           C  
ATOM   2107  HE1 TYR A 184      50.132  80.845  76.937  1.00  0.00           H  
ATOM   2108  CZ  TYR A 184      50.174  79.862  78.922  1.00  0.00           C  
ATOM   2109  OH  TYR A 184      49.382  80.753  79.613  1.00  0.00           O  
ATOM   2110  HH  TYR A 184      49.414  81.613  79.187  1.00  0.00           H  
ATOM   2111  CE2 TYR A 184      50.818  78.858  79.700  1.00  0.00           C  
ATOM   2112  HE2 TYR A 184      50.496  78.744  80.725  1.00  0.00           H  
ATOM   2113  CD2 TYR A 184      51.776  77.978  79.097  1.00  0.00           C  
ATOM   2114  HD2 TYR A 184      52.243  77.169  79.639  1.00  0.00           H  
ATOM   2115  C   TYR A 184      51.254  75.806  76.366  1.00  0.00           C  
ATOM   2116  O   TYR A 184      50.308  76.123  75.573  1.00  0.00           O  
ATOM   2117  N   ARG A 185      51.036  75.024  77.483  1.00  0.00           N  
ATOM   2118  H   ARG A 185      51.797  74.859  78.126  1.00  0.00           H  
ATOM   2119  CA  ARG A 185      49.721  74.571  77.960  1.00  0.00           C  
ATOM   2120  HA  ARG A 185      48.998  75.106  77.344  1.00  0.00           H  
ATOM   2121  CB  ARG A 185      49.654  73.092  77.622  1.00  0.00           C  
ATOM   2122  HB2 ARG A 185      50.053  72.974  76.615  1.00  0.00           H  
ATOM   2123  HB3 ARG A 185      50.200  72.477  78.338  1.00  0.00           H  
ATOM   2124  CG  ARG A 185      48.223  72.538  77.555  1.00  0.00           C  
ATOM   2125  HG2 ARG A 185      47.749  72.788  78.505  1.00  0.00           H  
ATOM   2126  HG3 ARG A 185      47.701  73.015  76.726  1.00  0.00           H  
ATOM   2127  CD  ARG A 185      48.085  71.000  77.449  1.00  0.00           C  
ATOM   2128  HD2 ARG A 185      48.717  70.490  78.176  1.00  0.00           H  
ATOM   2129  HD3 ARG A 185      47.058  70.679  77.620  1.00  0.00           H  
ATOM   2130  NE  ARG A 185      48.416  70.526  76.099  1.00  0.00           N  
ATOM   2131  HE  ARG A 185      47.580  70.452  75.537  1.00  0.00           H  
ATOM   2132  CZ  ARG A 185      49.536  70.011  75.692  1.00  0.00           C  
ATOM   2133  NH1 ARG A 185      50.609  70.000  76.445  1.00  0.00           N  
ATOM   2134 HH11 ARG A 185      51.409  69.452  76.164  1.00  0.00           H  
ATOM   2135 HH12 ARG A 185      50.605  70.259  77.422  1.00  0.00           H  
ATOM   2136  NH2 ARG A 185      49.803  69.606  74.516  1.00  0.00           N  
ATOM   2137 HH21 ARG A 185      50.766  69.396  74.293  1.00  0.00           H  
ATOM   2138 HH22 ARG A 185      49.075  69.472  73.830  1.00  0.00           H  
ATOM   2139  C   ARG A 185      49.439  74.987  79.428  1.00  0.00           C  
ATOM   2140  O   ARG A 185      50.280  75.037  80.326  1.00  0.00           O  
ATOM   2141  N   THR A 186      48.151  75.173  79.634  1.00  0.00           N  
ATOM   2142  H   THR A 186      47.564  75.172  78.812  1.00  0.00           H  
ATOM   2143  CA  THR A 186      47.599  75.528  80.949  1.00  0.00           C  
ATOM   2144  HA  THR A 186      48.336  76.161  81.443  1.00  0.00           H  
ATOM   2145  CB  THR A 186      46.289  76.334  80.856  1.00  0.00           C  
ATOM   2146  HB  THR A 186      46.156  76.893  81.782  1.00  0.00           H  
ATOM   2147  CG2 THR A 186      46.353  77.425  79.766  1.00  0.00           C  
ATOM   2148 HG21 THR A 186      46.545  76.921  78.819  1.00  0.00           H  
ATOM   2149 HG22 THR A 186      45.380  77.905  79.661  1.00  0.00           H  
ATOM   2150 HG23 THR A 186      47.151  78.145  79.942  1.00  0.00           H  
ATOM   2151  OG1 THR A 186      45.189  75.478  80.577  1.00  0.00           O  
ATOM   2152  HG1 THR A 186      44.344  75.927  80.657  1.00  0.00           H  
ATOM   2153  C   THR A 186      47.314  74.211  81.773  1.00  0.00           C  
ATOM   2154  O   THR A 186      47.025  73.156  81.142  1.00  0.00           O  
ATOM   2155  N   LEU A 187      47.150  74.169  83.077  1.00  0.00           N  
ATOM   2156  H   LEU A 187      47.178  75.102  83.461  1.00  0.00           H  
ATOM   2157  CA  LEU A 187      46.745  73.057  83.936  1.00  0.00           C  
ATOM   2158  HA  LEU A 187      47.371  72.214  83.642  1.00  0.00           H  
ATOM   2159  CB  LEU A 187      46.896  73.437  85.445  1.00  0.00           C  
ATOM   2160  HB2 LEU A 187      47.922  73.653  85.743  1.00  0.00           H  
ATOM   2161  HB3 LEU A 187      46.445  74.420  85.585  1.00  0.00           H  
ATOM   2162  CG  LEU A 187      46.309  72.399  86.513  1.00  0.00           C  
ATOM   2163  HG  LEU A 187      45.273  72.214  86.229  1.00  0.00           H  
ATOM   2164  CD1 LEU A 187      47.039  71.077  86.369  1.00  0.00           C  
ATOM   2165 HD11 LEU A 187      46.971  70.653  87.371  1.00  0.00           H  
ATOM   2166 HD12 LEU A 187      46.528  70.387  85.698  1.00  0.00           H  
ATOM   2167 HD13 LEU A 187      48.086  71.228  86.109  1.00  0.00           H  
ATOM   2168  CD2 LEU A 187      46.517  72.863  87.909  1.00  0.00           C  
ATOM   2169 HD21 LEU A 187      47.513  72.627  88.284  1.00  0.00           H  
ATOM   2170 HD22 LEU A 187      46.359  73.922  88.113  1.00  0.00           H  
ATOM   2171 HD23 LEU A 187      45.765  72.413  88.557  1.00  0.00           H  
ATOM   2172  C   LEU A 187      45.292  72.632  83.578  1.00  0.00           C  
ATOM   2173  O   LEU A 187      44.901  71.516  83.793  1.00  0.00           O  
ATOM   2174  N   GLY A 188      44.507  73.588  83.082  1.00  0.00           N  
ATOM   2175  H   GLY A 188      44.853  74.517  82.887  1.00  0.00           H  
ATOM   2176  CA  GLY A 188      43.222  73.343  82.482  1.00  0.00           C  
ATOM   2177  HA2 GLY A 188      42.711  72.697  83.196  1.00  0.00           H  
ATOM   2178  HA3 GLY A 188      42.694  74.295  82.427  1.00  0.00           H  
ATOM   2179  C   GLY A 188      43.210  72.701  81.134  1.00  0.00           C  
ATOM   2180  O   GLY A 188      42.189  72.194  80.633  1.00  0.00           O  
ATOM   2181  N   GLY A 189      44.381  72.585  80.470  1.00  0.00           N  
ATOM   2182  H   GLY A 189      45.201  72.997  80.892  1.00  0.00           H  
ATOM   2183  CA  GLY A 189      44.662  71.868  79.275  1.00  0.00           C  
ATOM   2184  HA2 GLY A 189      45.726  71.655  79.164  1.00  0.00           H  
ATOM   2185  HA3 GLY A 189      44.194  70.884  79.274  1.00  0.00           H  
ATOM   2186  C   GLY A 189      44.321  72.555  77.949  1.00  0.00           C  
ATOM   2187  O   GLY A 189      44.180  71.902  76.915  1.00  0.00           O  
ATOM   2188  N   GLU A 190      44.405  73.899  77.874  1.00  0.00           N  
ATOM   2189  H   GLU A 190      44.606  74.415  78.719  1.00  0.00           H  
ATOM   2190  CA  GLU A 190      44.354  74.662  76.640  1.00  0.00           C  
ATOM   2191  HA  GLU A 190      43.739  74.137  75.908  1.00  0.00           H  
ATOM   2192  CB  GLU A 190      43.665  75.987  76.932  1.00  0.00           C  
ATOM   2193  HB2 GLU A 190      42.708  75.749  77.396  1.00  0.00           H  
ATOM   2194  HB3 GLU A 190      44.196  76.479  77.747  1.00  0.00           H  
ATOM   2195  CG  GLU A 190      43.365  76.952  75.789  1.00  0.00           C  
ATOM   2196  HG2 GLU A 190      44.336  77.400  75.577  1.00  0.00           H  
ATOM   2197  HG3 GLU A 190      43.115  76.528  74.817  1.00  0.00           H  
ATOM   2198  CD  GLU A 190      42.413  78.082  76.164  1.00  0.00           C  
ATOM   2199  OE1 GLU A 190      42.867  79.230  76.441  1.00  0.00           O  
ATOM   2200  OE2 GLU A 190      41.208  77.758  76.139  1.00  0.00           O  
ATOM   2201  C   GLU A 190      45.760  74.916  76.060  1.00  0.00           C  
ATOM   2202  O   GLU A 190      46.660  75.303  76.843  1.00  0.00           O  
ATOM   2203  N   THR A 191      46.059  74.637  74.826  1.00  0.00           N  
ATOM   2204  H   THR A 191      45.294  74.343  74.236  1.00  0.00           H  
ATOM   2205  CA  THR A 191      47.299  75.176  74.190  1.00  0.00           C  
ATOM   2206  HA  THR A 191      48.117  74.923  74.865  1.00  0.00           H  
ATOM   2207  CB  THR A 191      47.594  74.478  72.876  1.00  0.00           C  
ATOM   2208  HB  THR A 191      46.925  74.828  72.090  1.00  0.00           H  
ATOM   2209  CG2 THR A 191      48.932  74.861  72.356  1.00  0.00           C  
ATOM   2210 HG21 THR A 191      49.145  74.211  71.508  1.00  0.00           H  
ATOM   2211 HG22 THR A 191      48.989  75.830  71.859  1.00  0.00           H  
ATOM   2212 HG23 THR A 191      49.691  74.758  73.132  1.00  0.00           H  
ATOM   2213  OG1 THR A 191      47.596  73.058  73.152  1.00  0.00           O  
ATOM   2214  HG1 THR A 191      46.792  72.796  73.607  1.00  0.00           H  
ATOM   2215  C   THR A 191      47.128  76.668  73.940  1.00  0.00           C  
ATOM   2216  O   THR A 191      45.987  77.198  73.878  1.00  0.00           O  
ATOM   2217  N   ARG A 192      48.211  77.440  73.906  1.00  0.00           N  
ATOM   2218  H   ARG A 192      49.093  76.947  73.895  1.00  0.00           H  
ATOM   2219  CA  ARG A 192      48.258  78.924  73.763  1.00  0.00           C  
ATOM   2220  HA  ARG A 192      47.396  79.178  73.147  1.00  0.00           H  
ATOM   2221  CB  ARG A 192      48.102  79.690  75.102  1.00  0.00           C  
ATOM   2222  HB2 ARG A 192      48.681  79.175  75.868  1.00  0.00           H  
ATOM   2223  HB3 ARG A 192      48.517  80.690  74.976  1.00  0.00           H  
ATOM   2224  CG  ARG A 192      46.683  79.935  75.531  1.00  0.00           C  
ATOM   2225  HG2 ARG A 192      46.084  80.365  74.728  1.00  0.00           H  
ATOM   2226  HG3 ARG A 192      46.318  78.949  75.819  1.00  0.00           H  
ATOM   2227  CD  ARG A 192      46.566  80.748  76.814  1.00  0.00           C  
ATOM   2228  HD2 ARG A 192      47.307  80.498  77.574  1.00  0.00           H  
ATOM   2229  HD3 ARG A 192      46.704  81.794  76.541  1.00  0.00           H  
ATOM   2230  NE  ARG A 192      45.267  80.495  77.440  1.00  0.00           N  
ATOM   2231  HE  ARG A 192      44.899  79.566  77.295  1.00  0.00           H  
ATOM   2232  CZ  ARG A 192      44.584  81.208  78.336  1.00  0.00           C  
ATOM   2233  NH1 ARG A 192      44.983  82.299  78.888  1.00  0.00           N  
ATOM   2234 HH11 ARG A 192      44.428  82.847  79.530  1.00  0.00           H  
ATOM   2235 HH12 ARG A 192      45.917  82.598  78.645  1.00  0.00           H  
ATOM   2236  NH2 ARG A 192      43.341  80.890  78.663  1.00  0.00           N  
ATOM   2237 HH21 ARG A 192      42.861  80.142  78.184  1.00  0.00           H  
ATOM   2238 HH22 ARG A 192      42.989  81.183  79.563  1.00  0.00           H  
ATOM   2239  C   ARG A 192      49.570  79.242  73.046  1.00  0.00           C  
ATOM   2240  O   ARG A 192      50.560  78.517  73.121  1.00  0.00           O  
ATOM   2241  N   ILE A 193      49.445  80.369  72.333  1.00  0.00           N  
ATOM   2242  H   ILE A 193      48.547  80.832  72.325  1.00  0.00           H  
ATOM   2243  CA  ILE A 193      50.570  80.952  71.591  1.00  0.00           C  
ATOM   2244  HA  ILE A 193      51.406  80.256  71.523  1.00  0.00           H  
ATOM   2245  CB  ILE A 193      50.158  81.302  70.116  1.00  0.00           C  
ATOM   2246  HB  ILE A 193      49.167  81.757  70.122  1.00  0.00           H  
ATOM   2247  CG2 ILE A 193      51.119  82.255  69.399  1.00  0.00           C  
ATOM   2248 HG21 ILE A 193      52.128  81.847  69.329  1.00  0.00           H  
ATOM   2249 HG22 ILE A 193      50.665  82.388  68.417  1.00  0.00           H  
ATOM   2250 HG23 ILE A 193      51.138  83.237  69.872  1.00  0.00           H  
ATOM   2251  CG1 ILE A 193      50.024  79.914  69.395  1.00  0.00           C  
ATOM   2252 HG12 ILE A 193      50.954  79.348  69.355  1.00  0.00           H  
ATOM   2253 HG13 ILE A 193      49.362  79.249  69.949  1.00  0.00           H  
ATOM   2254  CD1 ILE A 193      49.448  79.991  67.945  1.00  0.00           C  
ATOM   2255 HD11 ILE A 193      48.469  80.468  67.905  1.00  0.00           H  
ATOM   2256 HD12 ILE A 193      50.138  80.544  67.307  1.00  0.00           H  
ATOM   2257 HD13 ILE A 193      49.357  78.944  67.656  1.00  0.00           H  
ATOM   2258  C   ILE A 193      51.164  82.170  72.347  1.00  0.00           C  
ATOM   2259  O   ILE A 193      50.448  82.942  72.944  1.00  0.00           O  
ATOM   2260  N   LEU A 194      52.445  82.303  72.253  1.00  0.00           N  
ATOM   2261  H   LEU A 194      52.967  81.553  71.822  1.00  0.00           H  
ATOM   2262  CA  LEU A 194      53.245  83.445  72.666  1.00  0.00           C  
ATOM   2263  HA  LEU A 194      52.588  84.312  72.735  1.00  0.00           H  
ATOM   2264  CB  LEU A 194      53.744  83.248  74.068  1.00  0.00           C  
ATOM   2265  HB2 LEU A 194      54.017  84.204  74.514  1.00  0.00           H  
ATOM   2266  HB3 LEU A 194      52.903  82.744  74.545  1.00  0.00           H  
ATOM   2267  CG  LEU A 194      54.967  82.316  74.096  1.00  0.00           C  
ATOM   2268  HG  LEU A 194      55.042  81.767  73.157  1.00  0.00           H  
ATOM   2269  CD1 LEU A 194      56.260  82.925  74.569  1.00  0.00           C  
ATOM   2270 HD11 LEU A 194      56.164  83.275  75.597  1.00  0.00           H  
ATOM   2271 HD12 LEU A 194      57.123  82.259  74.565  1.00  0.00           H  
ATOM   2272 HD13 LEU A 194      56.350  83.878  74.047  1.00  0.00           H  
ATOM   2273  CD2 LEU A 194      54.798  81.174  75.104  1.00  0.00           C  
ATOM   2274 HD21 LEU A 194      55.710  80.578  75.100  1.00  0.00           H  
ATOM   2275 HD22 LEU A 194      54.661  81.512  76.131  1.00  0.00           H  
ATOM   2276 HD23 LEU A 194      53.949  80.539  74.847  1.00  0.00           H  
ATOM   2277  C   LEU A 194      54.295  83.820  71.569  1.00  0.00           C  
ATOM   2278  O   LEU A 194      54.510  83.071  70.628  1.00  0.00           O  
ATOM   2279  N   ALA A 195      54.967  84.937  71.708  1.00  0.00           N  
ATOM   2280  H   ALA A 195      54.980  85.510  72.540  1.00  0.00           H  
ATOM   2281  CA  ALA A 195      56.071  85.354  70.823  1.00  0.00           C  
ATOM   2282  HA  ALA A 195      56.424  84.507  70.235  1.00  0.00           H  
ATOM   2283  CB  ALA A 195      55.644  86.313  69.746  1.00  0.00           C  
ATOM   2284  HB1 ALA A 195      54.740  85.903  69.296  1.00  0.00           H  
ATOM   2285  HB2 ALA A 195      55.305  87.283  70.110  1.00  0.00           H  
ATOM   2286  HB3 ALA A 195      56.391  86.399  68.957  1.00  0.00           H  
ATOM   2287  C   ALA A 195      57.386  85.772  71.493  1.00  0.00           C  
ATOM   2288  O   ALA A 195      57.312  86.363  72.528  1.00  0.00           O  
ATOM   2289  N   VAL A 196      58.537  85.465  70.989  1.00  0.00           N  
ATOM   2290  H   VAL A 196      58.496  84.915  70.143  1.00  0.00           H  
ATOM   2291  CA  VAL A 196      59.835  85.563  71.659  1.00  0.00           C  
ATOM   2292  HA  VAL A 196      59.871  86.427  72.323  1.00  0.00           H  
ATOM   2293  CB  VAL A 196      60.068  84.399  72.587  1.00  0.00           C  
ATOM   2294  HB  VAL A 196      59.287  84.375  73.346  1.00  0.00           H  
ATOM   2295  CG1 VAL A 196      60.094  83.046  71.858  1.00  0.00           C  
ATOM   2296 HG11 VAL A 196      60.739  83.226  70.998  1.00  0.00           H  
ATOM   2297 HG12 VAL A 196      60.575  82.227  72.392  1.00  0.00           H  
ATOM   2298 HG13 VAL A 196      59.150  82.762  71.393  1.00  0.00           H  
ATOM   2299  CG2 VAL A 196      61.438  84.380  73.242  1.00  0.00           C  
ATOM   2300 HG21 VAL A 196      62.222  84.077  72.548  1.00  0.00           H  
ATOM   2301 HG22 VAL A 196      61.677  85.333  73.713  1.00  0.00           H  
ATOM   2302 HG23 VAL A 196      61.489  83.619  74.021  1.00  0.00           H  
ATOM   2303  C   VAL A 196      60.963  85.786  70.658  1.00  0.00           C  
ATOM   2304  O   VAL A 196      61.067  85.171  69.585  1.00  0.00           O  
ATOM   2305  N   THR A 197      61.893  86.694  71.007  1.00  0.00           N  
ATOM   2306  H   THR A 197      61.728  87.264  71.823  1.00  0.00           H  
ATOM   2307  CA  THR A 197      63.127  87.033  70.242  1.00  0.00           C  
ATOM   2308  HA  THR A 197      62.976  86.735  69.204  1.00  0.00           H  
ATOM   2309  CB  THR A 197      63.457  88.522  70.409  1.00  0.00           C  
ATOM   2310  HB  THR A 197      64.390  88.750  69.893  1.00  0.00           H  
ATOM   2311  CG2 THR A 197      62.357  89.365  69.744  1.00  0.00           C  
ATOM   2312 HG21 THR A 197      62.879  90.322  69.732  1.00  0.00           H  
ATOM   2313 HG22 THR A 197      62.362  89.110  68.684  1.00  0.00           H  
ATOM   2314 HG23 THR A 197      61.442  89.323  70.334  1.00  0.00           H  
ATOM   2315  OG1 THR A 197      63.500  88.950  71.757  1.00  0.00           O  
ATOM   2316  HG1 THR A 197      64.411  89.011  72.054  1.00  0.00           H  
ATOM   2317  C   THR A 197      64.316  86.272  70.861  1.00  0.00           C  
ATOM   2318  O   THR A 197      64.419  86.149  72.079  1.00  0.00           O  
ATOM   2319  N   ASH A 198      65.286  85.844  70.005  1.00  0.00           N  
ATOM   2320  H   ASH A 198      65.164  85.933  69.006  1.00  0.00           H  
ATOM   2321  CA  ASH A 198      66.621  85.372  70.361  1.00  0.00           C  
ATOM   2322  HA  ASH A 198      66.892  85.994  71.214  1.00  0.00           H  
ATOM   2323  CB  ASH A 198      66.549  83.998  70.984  1.00  0.00           C  
ATOM   2324  HB2 ASH A 198      65.778  83.897  71.748  1.00  0.00           H  
ATOM   2325  HB3 ASH A 198      66.230  83.320  70.192  1.00  0.00           H  
ATOM   2326  CG  ASH A 198      67.872  83.440  71.552  1.00  0.00           C  
ATOM   2327  OD1 ASH A 198      68.107  82.276  71.641  1.00  0.00           O  
ATOM   2328  OD2 ASH A 198      68.881  84.314  71.819  1.00  0.00           O  
ATOM   2329  HD2 ASH A 198      69.639  83.821  72.140  1.00  0.00           H  
ATOM   2330  C   ASH A 198      67.651  85.521  69.228  1.00  0.00           C  
ATOM   2331  O   ASH A 198      67.503  84.938  68.178  1.00  0.00           O  
ATOM   2332  N   PHE A 199      68.662  86.345  69.468  1.00  0.00           N  
ATOM   2333  H   PHE A 199      68.758  86.735  70.395  1.00  0.00           H  
ATOM   2334  CA  PHE A 199      69.458  87.011  68.364  1.00  0.00           C  
ATOM   2335  HA  PHE A 199      69.151  86.624  67.392  1.00  0.00           H  
ATOM   2336  CB  PHE A 199      69.244  88.522  68.461  1.00  0.00           C  
ATOM   2337  HB2 PHE A 199      69.492  88.779  69.490  1.00  0.00           H  
ATOM   2338  HB3 PHE A 199      69.906  88.988  67.731  1.00  0.00           H  
ATOM   2339  CG  PHE A 199      67.843  89.048  68.185  1.00  0.00           C  
ATOM   2340  CD1 PHE A 199      67.036  88.490  67.175  1.00  0.00           C  
ATOM   2341  HD1 PHE A 199      67.394  87.623  66.640  1.00  0.00           H  
ATOM   2342  CE1 PHE A 199      65.782  89.061  66.812  1.00  0.00           C  
ATOM   2343  HE1 PHE A 199      65.244  88.682  65.956  1.00  0.00           H  
ATOM   2344  CZ  PHE A 199      65.300  90.182  67.526  1.00  0.00           C  
ATOM   2345  HZ  PHE A 199      64.379  90.695  67.290  1.00  0.00           H  
ATOM   2346  CE2 PHE A 199      66.101  90.761  68.510  1.00  0.00           C  
ATOM   2347  HE2 PHE A 199      65.705  91.618  69.034  1.00  0.00           H  
ATOM   2348  CD2 PHE A 199      67.298  90.122  68.890  1.00  0.00           C  
ATOM   2349  HD2 PHE A 199      67.941  90.728  69.512  1.00  0.00           H  
ATOM   2350  C   PHE A 199      70.937  86.832  68.422  1.00  0.00           C  
ATOM   2351  O   PHE A 199      71.553  86.797  67.358  1.00  0.00           O  
ATOM   2352  N   GLU A 200      71.546  86.690  69.615  1.00  0.00           N  
ATOM   2353  H   GLU A 200      71.051  86.444  70.460  1.00  0.00           H  
ATOM   2354  CA  GLU A 200      73.014  86.267  69.670  1.00  0.00           C  
ATOM   2355  HA  GLU A 200      73.637  87.102  69.348  1.00  0.00           H  
ATOM   2356  CB  GLU A 200      73.455  85.963  71.043  1.00  0.00           C  
ATOM   2357  HB2 GLU A 200      73.077  86.826  71.592  1.00  0.00           H  
ATOM   2358  HB3 GLU A 200      72.958  85.085  71.455  1.00  0.00           H  
ATOM   2359  CG  GLU A 200      75.011  85.985  71.260  1.00  0.00           C  
ATOM   2360  HG2 GLU A 200      75.435  85.400  70.444  1.00  0.00           H  
ATOM   2361  HG3 GLU A 200      75.387  87.005  71.184  1.00  0.00           H  
ATOM   2362  CD  GLU A 200      75.408  85.427  72.640  1.00  0.00           C  
ATOM   2363  OE1 GLU A 200      76.442  85.818  73.280  1.00  0.00           O  
ATOM   2364  OE2 GLU A 200      74.780  84.449  73.182  1.00  0.00           O  
ATOM   2365  C   GLU A 200      73.418  85.031  68.718  1.00  0.00           C  
ATOM   2366  O   GLU A 200      72.775  83.983  68.888  1.00  0.00           O  
ATOM   2367  N   PRO A 201      74.443  85.104  67.851  1.00  0.00           N  
ATOM   2368  CD  PRO A 201      74.923  83.963  67.016  1.00  0.00           C  
ATOM   2369  HD2 PRO A 201      74.218  83.671  66.238  1.00  0.00           H  
ATOM   2370  HD3 PRO A 201      75.103  83.028  67.547  1.00  0.00           H  
ATOM   2371  CG  PRO A 201      76.225  84.511  66.326  1.00  0.00           C  
ATOM   2372  HG2 PRO A 201      75.947  84.843  65.326  1.00  0.00           H  
ATOM   2373  HG3 PRO A 201      77.006  83.750  66.310  1.00  0.00           H  
ATOM   2374  CB  PRO A 201      76.665  85.694  67.198  1.00  0.00           C  
ATOM   2375  HB2 PRO A 201      77.345  86.341  66.643  1.00  0.00           H  
ATOM   2376  HB3 PRO A 201      77.223  85.285  68.041  1.00  0.00           H  
ATOM   2377  CA  PRO A 201      75.312  86.272  67.617  1.00  0.00           C  
ATOM   2378  HA  PRO A 201      75.493  86.869  68.511  1.00  0.00           H  
ATOM   2379  C   PRO A 201      74.792  87.195  66.410  1.00  0.00           C  
ATOM   2380  O   PRO A 201      74.861  88.383  66.619  1.00  0.00           O  
ATOM   2381  N   THR A 202      74.195  86.718  65.300  1.00  0.00           N  
ATOM   2382  H   THR A 202      74.197  85.734  65.074  1.00  0.00           H  
ATOM   2383  CA  THR A 202      74.012  87.557  64.038  1.00  0.00           C  
ATOM   2384  HA  THR A 202      74.332  88.571  64.277  1.00  0.00           H  
ATOM   2385  CB  THR A 202      74.969  87.089  62.980  1.00  0.00           C  
ATOM   2386  HB  THR A 202      74.684  87.629  62.077  1.00  0.00           H  
ATOM   2387  CG2 THR A 202      76.485  87.271  63.234  1.00  0.00           C  
ATOM   2388 HG21 THR A 202      76.986  86.701  62.451  1.00  0.00           H  
ATOM   2389 HG22 THR A 202      76.711  88.303  63.501  1.00  0.00           H  
ATOM   2390 HG23 THR A 202      76.827  86.783  64.147  1.00  0.00           H  
ATOM   2391  OG1 THR A 202      74.754  85.679  62.770  1.00  0.00           O  
ATOM   2392  HG1 THR A 202      74.131  85.535  62.054  1.00  0.00           H  
ATOM   2393  C   THR A 202      72.564  87.575  63.497  1.00  0.00           C  
ATOM   2394  O   THR A 202      72.283  87.515  62.348  1.00  0.00           O  
ATOM   2395  N   GLN A 203      71.560  87.248  64.311  1.00  0.00           N  
ATOM   2396  H   GLN A 203      71.760  87.126  65.293  1.00  0.00           H  
ATOM   2397  CA  GLN A 203      70.125  86.978  63.994  1.00  0.00           C  
ATOM   2398  HA  GLN A 203      70.033  86.968  62.907  1.00  0.00           H  
ATOM   2399  CB  GLN A 203      69.760  85.536  64.412  1.00  0.00           C  
ATOM   2400  HB2 GLN A 203      69.965  85.447  65.479  1.00  0.00           H  
ATOM   2401  HB3 GLN A 203      68.684  85.364  64.374  1.00  0.00           H  
ATOM   2402  CG  GLN A 203      70.524  84.427  63.761  1.00  0.00           C  
ATOM   2403  HG2 GLN A 203      71.211  84.922  63.075  1.00  0.00           H  
ATOM   2404  HG3 GLN A 203      71.084  83.849  64.495  1.00  0.00           H  
ATOM   2405  CD  GLN A 203      69.693  83.384  63.057  1.00  0.00           C  
ATOM   2406  OE1 GLN A 203      68.477  83.237  63.219  1.00  0.00           O  
ATOM   2407  NE2 GLN A 203      70.315  82.497  62.318  1.00  0.00           N  
ATOM   2408 HE21 GLN A 203      69.763  81.820  61.811  1.00  0.00           H  
ATOM   2409 HE22 GLN A 203      71.325  82.516  62.315  1.00  0.00           H  
ATOM   2410  C   GLN A 203      69.111  88.041  64.396  1.00  0.00           C  
ATOM   2411  O   GLN A 203      67.929  87.850  64.179  1.00  0.00           O  
ATOM   2412  N   ALA A 204      69.594  89.226  64.897  1.00  0.00           N  
ATOM   2413  H   ALA A 204      70.601  89.208  64.967  1.00  0.00           H  
ATOM   2414  CA  ALA A 204      68.749  90.458  65.012  1.00  0.00           C  
ATOM   2415  HA  ALA A 204      67.921  90.152  65.650  1.00  0.00           H  
ATOM   2416  CB  ALA A 204      69.588  91.506  65.848  1.00  0.00           C  
ATOM   2417  HB1 ALA A 204      69.929  91.020  66.762  1.00  0.00           H  
ATOM   2418  HB2 ALA A 204      70.442  91.910  65.304  1.00  0.00           H  
ATOM   2419  HB3 ALA A 204      69.003  92.383  66.123  1.00  0.00           H  
ATOM   2420  C   ALA A 204      68.328  91.026  63.639  1.00  0.00           C  
ATOM   2421  O   ALA A 204      67.124  91.224  63.479  1.00  0.00           O  
ATOM   2422  N   ARG A 205      69.230  90.997  62.601  1.00  0.00           N  
ATOM   2423  H   ARG A 205      70.217  90.926  62.805  1.00  0.00           H  
ATOM   2424  CA  ARG A 205      68.853  91.111  61.208  1.00  0.00           C  
ATOM   2425  HA  ARG A 205      68.533  92.147  61.095  1.00  0.00           H  
ATOM   2426  CB  ARG A 205      70.218  90.942  60.422  1.00  0.00           C  
ATOM   2427  HB2 ARG A 205      70.045  91.361  59.431  1.00  0.00           H  
ATOM   2428  HB3 ARG A 205      70.962  91.529  60.960  1.00  0.00           H  
ATOM   2429  CG  ARG A 205      70.741  89.492  60.255  1.00  0.00           C  
ATOM   2430  HG2 ARG A 205      70.784  89.027  61.240  1.00  0.00           H  
ATOM   2431  HG3 ARG A 205      69.983  88.947  59.693  1.00  0.00           H  
ATOM   2432  CD  ARG A 205      72.132  89.298  59.691  1.00  0.00           C  
ATOM   2433  HD2 ARG A 205      72.265  88.242  59.454  1.00  0.00           H  
ATOM   2434  HD3 ARG A 205      72.219  89.888  58.779  1.00  0.00           H  
ATOM   2435  NE  ARG A 205      73.202  89.824  60.568  1.00  0.00           N  
ATOM   2436  HE  ARG A 205      72.908  90.216  61.451  1.00  0.00           H  
ATOM   2437  CZ  ARG A 205      74.499  89.692  60.430  1.00  0.00           C  
ATOM   2438  NH1 ARG A 205      75.055  88.964  59.558  1.00  0.00           N  
ATOM   2439 HH11 ARG A 205      76.062  88.998  59.494  1.00  0.00           H  
ATOM   2440 HH12 ARG A 205      74.503  88.470  58.872  1.00  0.00           H  
ATOM   2441  NH2 ARG A 205      75.331  90.293  61.252  1.00  0.00           N  
ATOM   2442 HH21 ARG A 205      76.329  90.329  61.097  1.00  0.00           H  
ATOM   2443 HH22 ARG A 205      75.002  91.011  61.882  1.00  0.00           H  
ATOM   2444  C   ARG A 205      67.781  90.212  60.525  1.00  0.00           C  
ATOM   2445  O   ARG A 205      67.279  90.530  59.485  1.00  0.00           O  
ATOM   2446  N   MET A 206      67.460  89.046  61.128  1.00  0.00           N  
ATOM   2447  H   MET A 206      67.840  88.827  62.038  1.00  0.00           H  
ATOM   2448  CA  MET A 206      66.297  88.266  60.791  1.00  0.00           C  
ATOM   2449  HA  MET A 206      66.235  88.380  59.709  1.00  0.00           H  
ATOM   2450  CB  MET A 206      66.518  86.781  61.135  1.00  0.00           C  
ATOM   2451  HB2 MET A 206      66.930  86.658  62.136  1.00  0.00           H  
ATOM   2452  HB3 MET A 206      65.544  86.305  61.018  1.00  0.00           H  
ATOM   2453  CG  MET A 206      67.475  86.087  60.164  1.00  0.00           C  
ATOM   2454  HG2 MET A 206      67.348  85.004  60.171  1.00  0.00           H  
ATOM   2455  HG3 MET A 206      67.283  86.479  59.165  1.00  0.00           H  
ATOM   2456  SD  MET A 206      69.247  86.315  60.502  1.00  0.00           S  
ATOM   2457  CE  MET A 206      69.973  84.885  59.549  1.00  0.00           C  
ATOM   2458  HE1 MET A 206      70.142  85.214  58.524  1.00  0.00           H  
ATOM   2459  HE2 MET A 206      70.918  84.704  60.060  1.00  0.00           H  
ATOM   2460  HE3 MET A 206      69.257  84.063  59.564  1.00  0.00           H  
ATOM   2461  C   MET A 206      64.902  88.747  61.247  1.00  0.00           C  
ATOM   2462  O   MET A 206      63.838  88.161  61.007  1.00  0.00           O  
ATOM   2463  N   ALA A 207      64.867  89.857  61.976  1.00  0.00           N  
ATOM   2464  H   ALA A 207      65.686  90.351  62.299  1.00  0.00           H  
ATOM   2465  CA  ALA A 207      63.619  90.445  62.560  1.00  0.00           C  
ATOM   2466  HA  ALA A 207      62.714  90.076  62.078  1.00  0.00           H  
ATOM   2467  CB  ALA A 207      63.392  89.854  63.982  1.00  0.00           C  
ATOM   2468  HB1 ALA A 207      63.544  88.781  63.861  1.00  0.00           H  
ATOM   2469  HB2 ALA A 207      64.068  90.189  64.768  1.00  0.00           H  
ATOM   2470  HB3 ALA A 207      62.415  89.977  64.448  1.00  0.00           H  
ATOM   2471  C   ALA A 207      63.504  92.001  62.458  1.00  0.00           C  
ATOM   2472  O   ALA A 207      62.375  92.516  62.364  1.00  0.00           O  
ATOM   2473  N   PHE A 208      64.630  92.791  62.569  1.00  0.00           N  
ATOM   2474  H   PHE A 208      65.559  92.413  62.679  1.00  0.00           H  
ATOM   2475  CA  PHE A 208      64.481  94.221  62.162  1.00  0.00           C  
ATOM   2476  HA  PHE A 208      63.782  94.160  61.328  1.00  0.00           H  
ATOM   2477  CB  PHE A 208      64.023  95.058  63.406  1.00  0.00           C  
ATOM   2478  HB2 PHE A 208      63.719  96.052  63.076  1.00  0.00           H  
ATOM   2479  HB3 PHE A 208      63.169  94.555  63.860  1.00  0.00           H  
ATOM   2480  CG  PHE A 208      65.107  95.119  64.492  1.00  0.00           C  
ATOM   2481  CD1 PHE A 208      65.224  94.135  65.489  1.00  0.00           C  
ATOM   2482  HD1 PHE A 208      64.590  93.264  65.558  1.00  0.00           H  
ATOM   2483  CE1 PHE A 208      66.272  94.285  66.417  1.00  0.00           C  
ATOM   2484  HE1 PHE A 208      66.427  93.541  67.184  1.00  0.00           H  
ATOM   2485  CZ  PHE A 208      66.990  95.519  66.492  1.00  0.00           C  
ATOM   2486  HZ  PHE A 208      67.687  95.720  67.293  1.00  0.00           H  
ATOM   2487  CE2 PHE A 208      66.957  96.446  65.411  1.00  0.00           C  
ATOM   2488  HE2 PHE A 208      67.718  97.210  65.352  1.00  0.00           H  
ATOM   2489  CD2 PHE A 208      66.008  96.198  64.431  1.00  0.00           C  
ATOM   2490  HD2 PHE A 208      66.038  96.832  63.558  1.00  0.00           H  
ATOM   2491  C   PHE A 208      65.778  94.712  61.471  1.00  0.00           C  
ATOM   2492  O   PHE A 208      66.886  94.235  61.725  1.00  0.00           O  
ATOM   2493  N   PRO A 209      65.702  95.662  60.496  1.00  0.00           N  
ATOM   2494  CD  PRO A 209      64.451  96.147  59.952  1.00  0.00           C  
ATOM   2495  HD2 PRO A 209      63.814  96.445  60.785  1.00  0.00           H  
ATOM   2496  HD3 PRO A 209      63.837  95.445  59.389  1.00  0.00           H  
ATOM   2497  CG  PRO A 209      64.882  97.251  58.913  1.00  0.00           C  
ATOM   2498  HG2 PRO A 209      64.864  98.264  59.314  1.00  0.00           H  
ATOM   2499  HG3 PRO A 209      64.260  97.221  58.019  1.00  0.00           H  
ATOM   2500  CB  PRO A 209      66.283  96.757  58.512  1.00  0.00           C  
ATOM   2501  HB2 PRO A 209      66.925  97.593  58.236  1.00  0.00           H  
ATOM   2502  HB3 PRO A 209      66.331  96.154  57.605  1.00  0.00           H  
ATOM   2503  CA  PRO A 209      66.892  96.036  59.740  1.00  0.00           C  
ATOM   2504  HA  PRO A 209      67.359  95.102  59.427  1.00  0.00           H  
ATOM   2505  C   PRO A 209      67.913  96.886  60.575  1.00  0.00           C  
ATOM   2506  O   PRO A 209      67.525  97.688  61.416  1.00  0.00           O  
ATOM   2507  N   CYS A 210      69.227  96.642  60.418  1.00  0.00           N  
ATOM   2508  H   CYS A 210      69.589  95.836  59.928  1.00  0.00           H  
ATOM   2509  CA  CYS A 210      70.271  97.098  61.351  1.00  0.00           C  
ATOM   2510  HA  CYS A 210      70.132  98.171  61.485  1.00  0.00           H  
ATOM   2511  CB  CYS A 210      70.139  96.418  62.783  1.00  0.00           C  
ATOM   2512  HB2 CYS A 210      71.125  96.430  63.249  1.00  0.00           H  
ATOM   2513  HB3 CYS A 210      69.344  96.893  63.357  1.00  0.00           H  
ATOM   2514  SG  CYS A 210      69.693  94.632  62.761  1.00  0.00           S  
ATOM   2515  HG  CYS A 210      68.368  94.597  62.595  1.00  0.00           H  
ATOM   2516  C   CYS A 210      71.676  96.983  60.915  1.00  0.00           C  
ATOM   2517  O   CYS A 210      71.986  96.294  59.914  1.00  0.00           O  
ATOM   2518  N   PHE A 211      72.565  97.698  61.656  1.00  0.00           N  
ATOM   2519  H   PHE A 211      72.167  98.242  62.408  1.00  0.00           H  
ATOM   2520  CA  PHE A 211      74.000  97.580  61.436  1.00  0.00           C  
ATOM   2521  HA  PHE A 211      74.206  97.237  60.422  1.00  0.00           H  
ATOM   2522  CB  PHE A 211      74.739  98.896  61.841  1.00  0.00           C  
ATOM   2523  HB2 PHE A 211      74.470  99.241  62.839  1.00  0.00           H  
ATOM   2524  HB3 PHE A 211      75.816  98.725  61.824  1.00  0.00           H  
ATOM   2525  CG  PHE A 211      74.377  99.992  60.904  1.00  0.00           C  
ATOM   2526  CD1 PHE A 211      73.204 100.722  61.176  1.00  0.00           C  
ATOM   2527  HD1 PHE A 211      72.618 100.308  61.984  1.00  0.00           H  
ATOM   2528  CE1 PHE A 211      72.796 101.833  60.437  1.00  0.00           C  
ATOM   2529  HE1 PHE A 211      71.938 102.439  60.687  1.00  0.00           H  
ATOM   2530  CZ  PHE A 211      73.610 102.310  59.418  1.00  0.00           C  
ATOM   2531  HZ  PHE A 211      73.466 103.159  58.767  1.00  0.00           H  
ATOM   2532  CE2 PHE A 211      74.739 101.522  59.001  1.00  0.00           C  
ATOM   2533  HE2 PHE A 211      75.308 101.762  58.115  1.00  0.00           H  
ATOM   2534  CD2 PHE A 211      75.157 100.484  59.836  1.00  0.00           C  
ATOM   2535  HD2 PHE A 211      76.042  99.947  59.528  1.00  0.00           H  
ATOM   2536  C   PHE A 211      74.538  96.512  62.384  1.00  0.00           C  
ATOM   2537  O   PHE A 211      74.946  96.841  63.499  1.00  0.00           O  
ATOM   2538  N   ASP A 212      74.349  95.240  62.044  1.00  0.00           N  
ATOM   2539  H   ASP A 212      74.041  95.018  61.108  1.00  0.00           H  
ATOM   2540  CA  ASP A 212      74.218  94.178  63.149  1.00  0.00           C  
ATOM   2541  HA  ASP A 212      73.801  94.715  64.000  1.00  0.00           H  
ATOM   2542  CB  ASP A 212      73.212  93.189  62.683  1.00  0.00           C  
ATOM   2543  HB2 ASP A 212      72.257  93.689  62.520  1.00  0.00           H  
ATOM   2544  HB3 ASP A 212      73.544  92.808  61.717  1.00  0.00           H  
ATOM   2545  CG  ASP A 212      72.855  92.066  63.635  1.00  0.00           C  
ATOM   2546  OD1 ASP A 212      73.247  92.063  64.840  1.00  0.00           O  
ATOM   2547  OD2 ASP A 212      72.099  91.156  63.186  1.00  0.00           O  
ATOM   2548  C   ASP A 212      75.592  93.530  63.403  1.00  0.00           C  
ATOM   2549  O   ASP A 212      75.860  92.434  62.936  1.00  0.00           O  
ATOM   2550  N   GLU A 213      76.501  94.293  64.010  1.00  0.00           N  
ATOM   2551  H   GLU A 213      76.147  95.203  64.270  1.00  0.00           H  
ATOM   2552  CA  GLU A 213      77.920  94.110  64.378  1.00  0.00           C  
ATOM   2553  HA  GLU A 213      78.359  93.112  64.373  1.00  0.00           H  
ATOM   2554  CB  GLU A 213      78.848  94.935  63.445  1.00  0.00           C  
ATOM   2555  HB2 GLU A 213      78.501  95.967  63.476  1.00  0.00           H  
ATOM   2556  HB3 GLU A 213      79.842  94.924  63.892  1.00  0.00           H  
ATOM   2557  CG  GLU A 213      78.913  94.391  62.034  1.00  0.00           C  
ATOM   2558  HG2 GLU A 213      79.061  93.312  62.063  1.00  0.00           H  
ATOM   2559  HG3 GLU A 213      77.942  94.649  61.611  1.00  0.00           H  
ATOM   2560  CD  GLU A 213      79.911  95.076  61.143  1.00  0.00           C  
ATOM   2561  OE1 GLU A 213      80.518  96.138  61.509  1.00  0.00           O  
ATOM   2562  OE2 GLU A 213      80.316  94.500  60.105  1.00  0.00           O  
ATOM   2563  C   GLU A 213      78.102  94.634  65.808  1.00  0.00           C  
ATOM   2564  O   GLU A 213      77.609  95.736  66.221  1.00  0.00           O  
ATOM   2565  N   PRO A 214      78.888  94.004  66.717  1.00  0.00           N  
ATOM   2566  CD  PRO A 214      79.577  92.788  66.484  1.00  0.00           C  
ATOM   2567  HD2 PRO A 214      80.251  92.894  65.634  1.00  0.00           H  
ATOM   2568  HD3 PRO A 214      78.875  91.961  66.371  1.00  0.00           H  
ATOM   2569  CG  PRO A 214      80.415  92.521  67.703  1.00  0.00           C  
ATOM   2570  HG2 PRO A 214      81.335  93.084  67.544  1.00  0.00           H  
ATOM   2571  HG3 PRO A 214      80.631  91.469  67.893  1.00  0.00           H  
ATOM   2572  CB  PRO A 214      79.618  93.163  68.845  1.00  0.00           C  
ATOM   2573  HB2 PRO A 214      80.345  93.525  69.572  1.00  0.00           H  
ATOM   2574  HB3 PRO A 214      78.969  92.403  69.280  1.00  0.00           H  
ATOM   2575  CA  PRO A 214      78.852  94.278  68.117  1.00  0.00           C  
ATOM   2576  HA  PRO A 214      77.807  94.236  68.425  1.00  0.00           H  
ATOM   2577  C   PRO A 214      79.364  95.654  68.531  1.00  0.00           C  
ATOM   2578  O   PRO A 214      78.943  96.146  69.573  1.00  0.00           O  
ATOM   2579  N   LEU A 215      80.329  96.290  67.766  1.00  0.00           N  
ATOM   2580  H   LEU A 215      80.774  95.803  67.000  1.00  0.00           H  
ATOM   2581  CA  LEU A 215      80.980  97.621  68.119  1.00  0.00           C  
ATOM   2582  HA  LEU A 215      80.969  97.723  69.204  1.00  0.00           H  
ATOM   2583  CB  LEU A 215      82.443  97.575  67.628  1.00  0.00           C  
ATOM   2584  HB2 LEU A 215      82.951  96.719  68.073  1.00  0.00           H  
ATOM   2585  HB3 LEU A 215      82.408  97.379  66.556  1.00  0.00           H  
ATOM   2586  CG  LEU A 215      83.172  98.914  67.857  1.00  0.00           C  
ATOM   2587  HG  LEU A 215      82.647  99.407  68.675  1.00  0.00           H  
ATOM   2588  CD1 LEU A 215      84.634  98.560  68.313  1.00  0.00           C  
ATOM   2589 HD11 LEU A 215      84.648  97.976  69.234  1.00  0.00           H  
ATOM   2590 HD12 LEU A 215      85.037  97.824  67.618  1.00  0.00           H  
ATOM   2591 HD13 LEU A 215      85.294  99.422  68.406  1.00  0.00           H  
ATOM   2592  CD2 LEU A 215      83.141  99.796  66.583  1.00  0.00           C  
ATOM   2593 HD21 LEU A 215      83.673  99.303  65.769  1.00  0.00           H  
ATOM   2594 HD22 LEU A 215      82.172  99.850  66.086  1.00  0.00           H  
ATOM   2595 HD23 LEU A 215      83.571 100.784  66.744  1.00  0.00           H  
ATOM   2596  C   LEU A 215      80.185  98.876  67.723  1.00  0.00           C  
ATOM   2597  O   LEU A 215      80.404 100.002  68.224  1.00  0.00           O  
ATOM   2598  N   PHE A 216      79.094  98.717  66.919  1.00  0.00           N  
ATOM   2599  H   PHE A 216      79.066  97.746  66.643  1.00  0.00           H  
ATOM   2600  CA  PHE A 216      78.026  99.707  66.676  1.00  0.00           C  
ATOM   2601  HA  PHE A 216      78.597 100.633  66.750  1.00  0.00           H  
ATOM   2602  CB  PHE A 216      77.509  99.608  65.194  1.00  0.00           C  
ATOM   2603  HB2 PHE A 216      77.240  98.575  64.974  1.00  0.00           H  
ATOM   2604  HB3 PHE A 216      76.607 100.212  65.100  1.00  0.00           H  
ATOM   2605  CG  PHE A 216      78.533 100.033  64.138  1.00  0.00           C  
ATOM   2606  CD1 PHE A 216      78.457  99.551  62.797  1.00  0.00           C  
ATOM   2607  HD1 PHE A 216      77.759  98.775  62.518  1.00  0.00           H  
ATOM   2608  CE1 PHE A 216      79.203 100.068  61.709  1.00  0.00           C  
ATOM   2609  HE1 PHE A 216      79.040  99.664  60.721  1.00  0.00           H  
ATOM   2610  CZ  PHE A 216      80.122 101.095  62.002  1.00  0.00           C  
ATOM   2611  HZ  PHE A 216      80.767 101.606  61.303  1.00  0.00           H  
ATOM   2612  CE2 PHE A 216      80.259 101.444  63.338  1.00  0.00           C  
ATOM   2613  HE2 PHE A 216      81.029 102.176  63.535  1.00  0.00           H  
ATOM   2614  CD2 PHE A 216      79.467 101.007  64.415  1.00  0.00           C  
ATOM   2615  HD2 PHE A 216      79.502 101.564  65.340  1.00  0.00           H  
ATOM   2616  C   PHE A 216      76.996  99.588  67.782  1.00  0.00           C  
ATOM   2617  O   PHE A 216      75.887  99.083  67.581  1.00  0.00           O  
ATOM   2618  N   LYS A 217      77.376  99.915  68.988  1.00  0.00           N  
ATOM   2619  H   LYS A 217      78.366 100.088  69.094  1.00  0.00           H  
ATOM   2620  CA  LYS A 217      76.480 100.041  70.199  1.00  0.00           C  
ATOM   2621  HA  LYS A 217      75.690  99.295  70.115  1.00  0.00           H  
ATOM   2622  CB  LYS A 217      77.297  99.995  71.480  1.00  0.00           C  
ATOM   2623  HB2 LYS A 217      77.946 100.863  71.601  1.00  0.00           H  
ATOM   2624  HB3 LYS A 217      76.688 100.010  72.384  1.00  0.00           H  
ATOM   2625  CG  LYS A 217      78.192  98.721  71.557  1.00  0.00           C  
ATOM   2626  HG2 LYS A 217      77.618  97.805  71.419  1.00  0.00           H  
ATOM   2627  HG3 LYS A 217      78.917  98.847  70.752  1.00  0.00           H  
ATOM   2628  CD  LYS A 217      78.930  98.460  72.842  1.00  0.00           C  
ATOM   2629  HD2 LYS A 217      79.645  97.650  72.693  1.00  0.00           H  
ATOM   2630  HD3 LYS A 217      79.607  99.269  73.119  1.00  0.00           H  
ATOM   2631  CE  LYS A 217      78.012  98.133  73.943  1.00  0.00           C  
ATOM   2632  HE2 LYS A 217      77.493  99.063  74.176  1.00  0.00           H  
ATOM   2633  HE3 LYS A 217      77.263  97.388  73.675  1.00  0.00           H  
ATOM   2634  NZ  LYS A 217      78.693  97.667  75.110  1.00  0.00           N  
ATOM   2635  HZ1 LYS A 217      79.391  98.321  75.434  1.00  0.00           H  
ATOM   2636  HZ2 LYS A 217      77.981  97.381  75.767  1.00  0.00           H  
ATOM   2637  HZ3 LYS A 217      79.050  96.744  74.907  1.00  0.00           H  
ATOM   2638  C   LYS A 217      75.589 101.352  70.024  1.00  0.00           C  
ATOM   2639  O   LYS A 217      76.104 102.355  69.551  1.00  0.00           O  
ATOM   2640  N   ALA A 218      74.351 101.259  70.444  1.00  0.00           N  
ATOM   2641  H   ALA A 218      74.109 100.376  70.872  1.00  0.00           H  
ATOM   2642  CA  ALA A 218      73.359 102.313  70.216  1.00  0.00           C  
ATOM   2643  HA  ALA A 218      73.824 103.297  70.157  1.00  0.00           H  
ATOM   2644  CB  ALA A 218      72.790 102.130  68.838  1.00  0.00           C  
ATOM   2645  HB1 ALA A 218      72.043 102.903  68.658  1.00  0.00           H  
ATOM   2646  HB2 ALA A 218      73.510 102.141  68.020  1.00  0.00           H  
ATOM   2647  HB3 ALA A 218      72.173 101.233  68.884  1.00  0.00           H  
ATOM   2648  C   ALA A 218      72.266 102.295  71.306  1.00  0.00           C  
ATOM   2649  O   ALA A 218      72.061 101.195  71.885  1.00  0.00           O  
ATOM   2650  N   NLN A 219      71.596 103.470  71.646  1.00  0.00           N  
ATOM   2651  H   NLN A 219      71.915 104.255  71.097  1.00  0.00           H  
ATOM   2652  CA  NLN A 219      70.363 103.561  72.413  1.00  0.00           C  
ATOM   2653  HA  NLN A 219      70.453 103.000  73.343  1.00  0.00           H  
ATOM   2654  CB  NLN A 219      70.112 105.021  72.774  1.00  0.00           C  
ATOM   2655  HB2 NLN A 219      69.964 105.550  71.833  1.00  0.00           H  
ATOM   2656  HB3 NLN A 219      69.178 105.181  73.312  1.00  0.00           H  
ATOM   2657  CG  NLN A 219      71.185 105.658  73.680  1.00  0.00           C  
ATOM   2658  OD1 NLN A 219      72.251 106.129  73.232  1.00  0.00           O  
ATOM   2659  ND2 NLN A 219      70.984 105.579  74.988  1.00  0.00           N  
ATOM   2660 HD21 NLN A 219      70.160 105.071  75.277  1.00  0.00           H  
ATOM   2661  C   NLN A 219      69.206 102.899  71.524  1.00  0.00           C  
ATOM   2662  O   NLN A 219      69.315 102.935  70.273  1.00  0.00           O  
ATOM   2663  N   PHE A 220      68.119 102.482  72.113  1.00  0.00           N  
ATOM   2664  H   PHE A 220      68.229 102.217  73.081  1.00  0.00           H  
ATOM   2665  CA  PHE A 220      66.938 101.943  71.470  1.00  0.00           C  
ATOM   2666  HA  PHE A 220      66.928 102.346  70.458  1.00  0.00           H  
ATOM   2667  CB  PHE A 220      66.970 100.440  71.289  1.00  0.00           C  
ATOM   2668  HB2 PHE A 220      66.925 100.042  72.303  1.00  0.00           H  
ATOM   2669  HB3 PHE A 220      66.055 100.088  70.812  1.00  0.00           H  
ATOM   2670  CG  PHE A 220      68.135  99.756  70.513  1.00  0.00           C  
ATOM   2671  CD1 PHE A 220      69.419  99.559  71.038  1.00  0.00           C  
ATOM   2672  HD1 PHE A 220      69.666  99.798  72.062  1.00  0.00           H  
ATOM   2673  CE1 PHE A 220      70.417  98.932  70.271  1.00  0.00           C  
ATOM   2674  HE1 PHE A 220      71.399  98.901  70.719  1.00  0.00           H  
ATOM   2675  CZ  PHE A 220      70.201  98.525  68.923  1.00  0.00           C  
ATOM   2676  HZ  PHE A 220      70.972  98.107  68.293  1.00  0.00           H  
ATOM   2677  CE2 PHE A 220      68.908  98.793  68.423  1.00  0.00           C  
ATOM   2678  HE2 PHE A 220      68.661  98.507  67.411  1.00  0.00           H  
ATOM   2679  CD2 PHE A 220      67.901  99.267  69.226  1.00  0.00           C  
ATOM   2680  HD2 PHE A 220      66.923  99.369  68.779  1.00  0.00           H  
ATOM   2681  C   PHE A 220      65.645 102.326  72.252  1.00  0.00           C  
ATOM   2682  O   PHE A 220      65.372 101.978  73.415  1.00  0.00           O  
ATOM   2683  N   SER A 221      64.677 102.869  71.503  1.00  0.00           N  
ATOM   2684  H   SER A 221      64.907 103.330  70.635  1.00  0.00           H  
ATOM   2685  CA  SER A 221      63.289 103.018  71.906  1.00  0.00           C  
ATOM   2686  HA  SER A 221      63.213 102.910  72.988  1.00  0.00           H  
ATOM   2687  CB  SER A 221      62.693 104.359  71.503  1.00  0.00           C  
ATOM   2688  HB2 SER A 221      63.315 105.148  71.927  1.00  0.00           H  
ATOM   2689  HB3 SER A 221      62.711 104.518  70.425  1.00  0.00           H  
ATOM   2690  OG  SER A 221      61.353 104.364  72.016  1.00  0.00           O  
ATOM   2691  HG  SER A 221      60.709 104.264  71.311  1.00  0.00           H  
ATOM   2692  C   SER A 221      62.353 101.932  71.249  1.00  0.00           C  
ATOM   2693  O   SER A 221      62.114 101.898  70.053  1.00  0.00           O  
ATOM   2694  N   ILE A 222      61.866 101.091  72.082  1.00  0.00           N  
ATOM   2695  H   ILE A 222      62.176 101.178  73.040  1.00  0.00           H  
ATOM   2696  CA  ILE A 222      61.134  99.933  71.714  1.00  0.00           C  
ATOM   2697  HA  ILE A 222      61.224  99.779  70.639  1.00  0.00           H  
ATOM   2698  CB  ILE A 222      61.526  98.603  72.477  1.00  0.00           C  
ATOM   2699  HB  ILE A 222      61.194  98.627  73.515  1.00  0.00           H  
ATOM   2700  CG2 ILE A 222      60.855  97.299  71.861  1.00  0.00           C  
ATOM   2701 HG21 ILE A 222      61.219  96.374  72.308  1.00  0.00           H  
ATOM   2702 HG22 ILE A 222      59.846  97.432  72.253  1.00  0.00           H  
ATOM   2703 HG23 ILE A 222      60.950  97.336  70.776  1.00  0.00           H  
ATOM   2704  CG1 ILE A 222      63.059  98.313  72.488  1.00  0.00           C  
ATOM   2705 HG12 ILE A 222      63.654  99.131  72.893  1.00  0.00           H  
ATOM   2706 HG13 ILE A 222      63.295  97.408  73.048  1.00  0.00           H  
ATOM   2707  CD1 ILE A 222      63.630  97.990  71.077  1.00  0.00           C  
ATOM   2708 HD11 ILE A 222      63.311  97.013  70.713  1.00  0.00           H  
ATOM   2709 HD12 ILE A 222      63.362  98.714  70.308  1.00  0.00           H  
ATOM   2710 HD13 ILE A 222      64.713  98.056  71.189  1.00  0.00           H  
ATOM   2711  C   ILE A 222      59.588 100.170  72.029  1.00  0.00           C  
ATOM   2712  O   ILE A 222      59.267 100.500  73.173  1.00  0.00           O  
ATOM   2713  N   LYS A 223      58.617  99.864  71.188  1.00  0.00           N  
ATOM   2714  H   LYS A 223      58.785  99.488  70.265  1.00  0.00           H  
ATOM   2715  CA  LYS A 223      57.227  99.829  71.528  1.00  0.00           C  
ATOM   2716  HA  LYS A 223      57.204  99.537  72.578  1.00  0.00           H  
ATOM   2717  CB  LYS A 223      56.463 101.226  71.389  1.00  0.00           C  
ATOM   2718  HB2 LYS A 223      55.605 101.213  72.062  1.00  0.00           H  
ATOM   2719  HB3 LYS A 223      57.182 101.983  71.703  1.00  0.00           H  
ATOM   2720  CG  LYS A 223      56.000 101.650  69.980  1.00  0.00           C  
ATOM   2721  HG2 LYS A 223      56.293 100.897  69.248  1.00  0.00           H  
ATOM   2722  HG3 LYS A 223      54.912 101.588  70.003  1.00  0.00           H  
ATOM   2723  CD  LYS A 223      56.479 103.058  69.657  1.00  0.00           C  
ATOM   2724  HD2 LYS A 223      56.491 103.683  70.549  1.00  0.00           H  
ATOM   2725  HD3 LYS A 223      57.535 102.943  69.412  1.00  0.00           H  
ATOM   2726  CE  LYS A 223      55.859 103.962  68.602  1.00  0.00           C  
ATOM   2727  HE2 LYS A 223      56.463 104.853  68.429  1.00  0.00           H  
ATOM   2728  HE3 LYS A 223      55.785 103.400  67.671  1.00  0.00           H  
ATOM   2729  NZ  LYS A 223      54.562 104.362  69.116  1.00  0.00           N  
ATOM   2730  HZ1 LYS A 223      54.104 104.938  68.423  1.00  0.00           H  
ATOM   2731  HZ2 LYS A 223      54.009 103.528  69.251  1.00  0.00           H  
ATOM   2732  HZ3 LYS A 223      54.609 104.828  70.011  1.00  0.00           H  
ATOM   2733  C   LYS A 223      56.533  98.657  70.834  1.00  0.00           C  
ATOM   2734  O   LYS A 223      56.903  98.300  69.698  1.00  0.00           O  
ATOM   2735  N   ILE A 224      55.464  98.087  71.435  1.00  0.00           N  
ATOM   2736  H   ILE A 224      55.192  98.554  72.289  1.00  0.00           H  
ATOM   2737  CA  ILE A 224      54.961  96.729  71.199  1.00  0.00           C  
ATOM   2738  HA  ILE A 224      55.124  96.582  70.131  1.00  0.00           H  
ATOM   2739  CB  ILE A 224      55.584  95.565  71.961  1.00  0.00           C  
ATOM   2740  HB  ILE A 224      55.416  95.551  73.038  1.00  0.00           H  
ATOM   2741  CG2 ILE A 224      55.016  94.247  71.438  1.00  0.00           C  
ATOM   2742 HG21 ILE A 224      53.988  94.098  71.767  1.00  0.00           H  
ATOM   2743 HG22 ILE A 224      54.883  94.391  70.366  1.00  0.00           H  
ATOM   2744 HG23 ILE A 224      55.573  93.323  71.598  1.00  0.00           H  
ATOM   2745  CG1 ILE A 224      57.098  95.584  72.029  1.00  0.00           C  
ATOM   2746 HG12 ILE A 224      57.515  96.576  72.201  1.00  0.00           H  
ATOM   2747 HG13 ILE A 224      57.512  94.834  72.703  1.00  0.00           H  
ATOM   2748  CD1 ILE A 224      57.633  95.282  70.630  1.00  0.00           C  
ATOM   2749 HD11 ILE A 224      58.712  95.433  70.638  1.00  0.00           H  
ATOM   2750 HD12 ILE A 224      57.449  94.216  70.490  1.00  0.00           H  
ATOM   2751 HD13 ILE A 224      57.137  95.887  69.871  1.00  0.00           H  
ATOM   2752  C   ILE A 224      53.431  96.768  71.282  1.00  0.00           C  
ATOM   2753  O   ILE A 224      52.827  96.891  72.308  1.00  0.00           O  
ATOM   2754  N   ARG A 225      52.741  96.492  70.108  1.00  0.00           N  
ATOM   2755  H   ARG A 225      53.275  96.290  69.275  1.00  0.00           H  
ATOM   2756  CA  ARG A 225      51.258  96.439  70.080  1.00  0.00           C  
ATOM   2757  HA  ARG A 225      50.830  96.998  70.911  1.00  0.00           H  
ATOM   2758  CB  ARG A 225      50.761  97.161  68.789  1.00  0.00           C  
ATOM   2759  HB2 ARG A 225      51.246  98.131  68.900  1.00  0.00           H  
ATOM   2760  HB3 ARG A 225      51.149  96.668  67.898  1.00  0.00           H  
ATOM   2761  CG  ARG A 225      49.286  97.499  68.782  1.00  0.00           C  
ATOM   2762  HG2 ARG A 225      48.671  96.600  68.831  1.00  0.00           H  
ATOM   2763  HG3 ARG A 225      49.026  98.187  69.587  1.00  0.00           H  
ATOM   2764  CD  ARG A 225      48.817  98.130  67.480  1.00  0.00           C  
ATOM   2765  HD2 ARG A 225      48.738  97.391  66.683  1.00  0.00           H  
ATOM   2766  HD3 ARG A 225      47.766  98.325  67.694  1.00  0.00           H  
ATOM   2767  NE  ARG A 225      49.496  99.365  67.062  1.00  0.00           N  
ATOM   2768  HE  ARG A 225      50.426  99.549  67.409  1.00  0.00           H  
ATOM   2769  CZ  ARG A 225      48.948 100.290  66.353  1.00  0.00           C  
ATOM   2770  NH1 ARG A 225      47.770 100.172  65.798  1.00  0.00           N  
ATOM   2771 HH11 ARG A 225      47.314  99.271  65.821  1.00  0.00           H  
ATOM   2772 HH12 ARG A 225      47.361 100.900  65.229  1.00  0.00           H  
ATOM   2773  NH2 ARG A 225      49.623 101.409  66.294  1.00  0.00           N  
ATOM   2774 HH21 ARG A 225      50.318 101.496  67.022  1.00  0.00           H  
ATOM   2775 HH22 ARG A 225      49.264 102.257  65.879  1.00  0.00           H  
ATOM   2776  C   ARG A 225      50.755  94.999  70.277  1.00  0.00           C  
ATOM   2777  O   ARG A 225      51.355  94.072  69.788  1.00  0.00           O  
ATOM   2778  N   ARG A 226      49.665  94.785  71.016  1.00  0.00           N  
ATOM   2779  H   ARG A 226      49.066  95.545  71.303  1.00  0.00           H  
ATOM   2780  CA  ARG A 226      49.108  93.525  71.468  1.00  0.00           C  
ATOM   2781  HA  ARG A 226      49.143  92.838  70.623  1.00  0.00           H  
ATOM   2782  CB  ARG A 226      49.890  92.853  72.598  1.00  0.00           C  
ATOM   2783  HB2 ARG A 226      49.401  91.948  72.957  1.00  0.00           H  
ATOM   2784  HB3 ARG A 226      50.809  92.512  72.119  1.00  0.00           H  
ATOM   2785  CG  ARG A 226      50.199  93.704  73.807  1.00  0.00           C  
ATOM   2786  HG2 ARG A 226      50.989  93.215  74.376  1.00  0.00           H  
ATOM   2787  HG3 ARG A 226      50.536  94.703  73.532  1.00  0.00           H  
ATOM   2788  CD  ARG A 226      49.042  94.031  74.776  1.00  0.00           C  
ATOM   2789  HD2 ARG A 226      48.294  94.528  74.159  1.00  0.00           H  
ATOM   2790  HD3 ARG A 226      48.545  93.159  75.203  1.00  0.00           H  
ATOM   2791  NE  ARG A 226      49.316  94.839  75.952  1.00  0.00           N  
ATOM   2792  HE  ARG A 226      50.145  95.415  75.959  1.00  0.00           H  
ATOM   2793  CZ  ARG A 226      48.507  95.083  76.950  1.00  0.00           C  
ATOM   2794  NH1 ARG A 226      47.364  94.490  77.089  1.00  0.00           N  
ATOM   2795 HH11 ARG A 226      47.227  93.742  76.424  1.00  0.00           H  
ATOM   2796 HH12 ARG A 226      46.617  94.613  77.757  1.00  0.00           H  
ATOM   2797  NH2 ARG A 226      48.808  96.035  77.747  1.00  0.00           N  
ATOM   2798 HH21 ARG A 226      49.714  96.469  77.644  1.00  0.00           H  
ATOM   2799 HH22 ARG A 226      48.153  96.381  78.434  1.00  0.00           H  
ATOM   2800  C   ARG A 226      47.599  93.671  71.825  1.00  0.00           C  
ATOM   2801  O   ARG A 226      47.090  94.783  72.017  1.00  0.00           O  
ATOM   2802  N   GLU A 227      46.941  92.505  71.950  1.00  0.00           N  
ATOM   2803  H   GLU A 227      47.432  91.629  71.851  1.00  0.00           H  
ATOM   2804  CA  GLU A 227      45.545  92.518  72.285  1.00  0.00           C  
ATOM   2805  HA  GLU A 227      44.958  93.323  71.843  1.00  0.00           H  
ATOM   2806  CB  GLU A 227      44.898  91.195  71.900  1.00  0.00           C  
ATOM   2807  HB2 GLU A 227      45.661  90.500  72.250  1.00  0.00           H  
ATOM   2808  HB3 GLU A 227      43.938  90.944  72.353  1.00  0.00           H  
ATOM   2809  CG  GLU A 227      44.786  91.044  70.391  1.00  0.00           C  
ATOM   2810  HG2 GLU A 227      44.156  91.814  69.944  1.00  0.00           H  
ATOM   2811  HG3 GLU A 227      45.779  91.250  69.991  1.00  0.00           H  
ATOM   2812  CD  GLU A 227      44.270  89.718  69.807  1.00  0.00           C  
ATOM   2813  OE1 GLU A 227      44.990  89.015  69.038  1.00  0.00           O  
ATOM   2814  OE2 GLU A 227      43.171  89.204  70.070  1.00  0.00           O  
ATOM   2815  C   GLU A 227      45.290  92.602  73.810  1.00  0.00           C  
ATOM   2816  O   GLU A 227      46.233  92.471  74.671  1.00  0.00           O  
ATOM   2817  N   SER A 228      44.046  92.880  74.204  1.00  0.00           N  
ATOM   2818  H   SER A 228      43.387  93.142  73.485  1.00  0.00           H  
ATOM   2819  CA  SER A 228      43.509  93.074  75.547  1.00  0.00           C  
ATOM   2820  HA  SER A 228      43.911  93.999  75.962  1.00  0.00           H  
ATOM   2821  CB  SER A 228      41.987  93.225  75.536  1.00  0.00           C  
ATOM   2822  HB2 SER A 228      41.824  94.242  75.180  1.00  0.00           H  
ATOM   2823  HB3 SER A 228      41.514  92.592  74.785  1.00  0.00           H  
ATOM   2824  OG  SER A 228      41.259  93.146  76.759  1.00  0.00           O  
ATOM   2825  HG  SER A 228      41.462  94.001  77.147  1.00  0.00           H  
ATOM   2826  C   SER A 228      43.901  91.821  76.405  1.00  0.00           C  
ATOM   2827  O   SER A 228      44.304  91.951  77.567  1.00  0.00           O  
ATOM   2828  N   ARG A 229      43.760  90.596  75.872  1.00  0.00           N  
ATOM   2829  H   ARG A 229      43.402  90.607  74.928  1.00  0.00           H  
ATOM   2830  CA  ARG A 229      44.084  89.211  76.429  1.00  0.00           C  
ATOM   2831  HA  ARG A 229      43.689  89.185  77.445  1.00  0.00           H  
ATOM   2832  CB  ARG A 229      43.388  88.170  75.626  1.00  0.00           C  
ATOM   2833  HB2 ARG A 229      43.246  87.209  76.120  1.00  0.00           H  
ATOM   2834  HB3 ARG A 229      42.334  88.369  75.437  1.00  0.00           H  
ATOM   2835  CG  ARG A 229      43.975  88.027  74.205  1.00  0.00           C  
ATOM   2836  HG2 ARG A 229      44.140  89.027  73.804  1.00  0.00           H  
ATOM   2837  HG3 ARG A 229      44.924  87.520  74.374  1.00  0.00           H  
ATOM   2838  CD  ARG A 229      43.140  87.150  73.212  1.00  0.00           C  
ATOM   2839  HD2 ARG A 229      43.210  86.133  73.598  1.00  0.00           H  
ATOM   2840  HD3 ARG A 229      42.095  87.445  73.110  1.00  0.00           H  
ATOM   2841  NE  ARG A 229      43.730  87.204  71.918  1.00  0.00           N  
ATOM   2842  HE  ARG A 229      43.765  88.095  71.442  1.00  0.00           H  
ATOM   2843  CZ  ARG A 229      44.293  86.238  71.211  1.00  0.00           C  
ATOM   2844  NH1 ARG A 229      44.677  85.092  71.767  1.00  0.00           N  
ATOM   2845 HH11 ARG A 229      45.078  84.364  71.194  1.00  0.00           H  
ATOM   2846 HH12 ARG A 229      44.452  84.840  72.719  1.00  0.00           H  
ATOM   2847  NH2 ARG A 229      44.826  86.419  70.025  1.00  0.00           N  
ATOM   2848 HH21 ARG A 229      45.219  85.617  69.554  1.00  0.00           H  
ATOM   2849 HH22 ARG A 229      44.529  87.253  69.538  1.00  0.00           H  
ATOM   2850  C   ARG A 229      45.662  88.981  76.620  1.00  0.00           C  
ATOM   2851  O   ARG A 229      46.027  87.965  77.150  1.00  0.00           O  
ATOM   2852  N   HIE A 230      46.556  89.894  76.156  1.00  0.00           N  
ATOM   2853  H   HIE A 230      46.211  90.710  75.672  1.00  0.00           H  
ATOM   2854  CA  HIE A 230      48.049  89.716  76.277  1.00  0.00           C  
ATOM   2855  HA  HIE A 230      48.241  88.767  76.778  1.00  0.00           H  
ATOM   2856  CB  HIE A 230      48.630  89.627  74.834  1.00  0.00           C  
ATOM   2857  HB2 HIE A 230      48.435  90.613  74.414  1.00  0.00           H  
ATOM   2858  HB3 HIE A 230      49.708  89.467  74.825  1.00  0.00           H  
ATOM   2859  CG  HIE A 230      48.007  88.549  73.972  1.00  0.00           C  
ATOM   2860  ND1 HIE A 230      47.696  88.671  72.600  1.00  0.00           N  
ATOM   2861  CE1 HIE A 230      47.352  87.453  72.173  1.00  0.00           C  
ATOM   2862  HE1 HIE A 230      47.084  87.236  71.150  1.00  0.00           H  
ATOM   2863  NE2 HIE A 230      47.347  86.637  73.184  1.00  0.00           N  
ATOM   2864  HE2 HIE A 230      47.065  85.673  73.073  1.00  0.00           H  
ATOM   2865  CD2 HIE A 230      47.677  87.305  74.333  1.00  0.00           C  
ATOM   2866  HD2 HIE A 230      47.772  87.047  75.377  1.00  0.00           H  
ATOM   2867  C   HIE A 230      48.666  90.740  77.177  1.00  0.00           C  
ATOM   2868  O   HIE A 230      48.000  91.624  77.667  1.00  0.00           O  
ATOM   2869  N   ILE A 231      50.018  90.732  77.363  1.00  0.00           N  
ATOM   2870  H   ILE A 231      50.530  89.870  77.239  1.00  0.00           H  
ATOM   2871  CA  ILE A 231      50.927  91.848  77.743  1.00  0.00           C  
ATOM   2872  HA  ILE A 231      50.505  92.839  77.578  1.00  0.00           H  
ATOM   2873  CB  ILE A 231      51.387  91.790  79.184  1.00  0.00           C  
ATOM   2874  HB  ILE A 231      52.275  92.422  79.204  1.00  0.00           H  
ATOM   2875  CG2 ILE A 231      50.358  92.468  80.157  1.00  0.00           C  
ATOM   2876 HG21 ILE A 231      50.749  92.563  81.170  1.00  0.00           H  
ATOM   2877 HG22 ILE A 231      50.153  93.479  79.805  1.00  0.00           H  
ATOM   2878 HG23 ILE A 231      49.436  91.891  80.230  1.00  0.00           H  
ATOM   2879  CG1 ILE A 231      51.686  90.359  79.705  1.00  0.00           C  
ATOM   2880 HG12 ILE A 231      50.790  89.740  79.647  1.00  0.00           H  
ATOM   2881 HG13 ILE A 231      52.514  89.903  79.162  1.00  0.00           H  
ATOM   2882  CD1 ILE A 231      52.169  90.248  81.135  1.00  0.00           C  
ATOM   2883 HD11 ILE A 231      52.418  89.216  81.383  1.00  0.00           H  
ATOM   2884 HD12 ILE A 231      53.101  90.807  81.223  1.00  0.00           H  
ATOM   2885 HD13 ILE A 231      51.435  90.684  81.812  1.00  0.00           H  
ATOM   2886  C   ILE A 231      52.195  91.702  76.921  1.00  0.00           C  
ATOM   2887  O   ILE A 231      52.638  90.605  76.670  1.00  0.00           O  
ATOM   2888  N   ALA A 232      52.873  92.782  76.529  1.00  0.00           N  
ATOM   2889  H   ALA A 232      52.572  93.708  76.796  1.00  0.00           H  
ATOM   2890  CA  ALA A 232      54.204  92.808  75.946  1.00  0.00           C  
ATOM   2891  HA  ALA A 232      54.326  91.843  75.454  1.00  0.00           H  
ATOM   2892  CB  ALA A 232      54.291  93.905  74.888  1.00  0.00           C  
ATOM   2893  HB1 ALA A 232      53.337  93.888  74.361  1.00  0.00           H  
ATOM   2894  HB2 ALA A 232      54.389  94.866  75.393  1.00  0.00           H  
ATOM   2895  HB3 ALA A 232      55.181  93.699  74.293  1.00  0.00           H  
ATOM   2896  C   ALA A 232      55.241  93.002  77.057  1.00  0.00           C  
ATOM   2897  O   ALA A 232      54.935  93.498  78.171  1.00  0.00           O  
ATOM   2898  N   LEU A 233      56.490  92.715  76.836  1.00  0.00           N  
ATOM   2899  H   LEU A 233      56.726  92.046  76.117  1.00  0.00           H  
ATOM   2900  CA  LEU A 233      57.648  92.999  77.707  1.00  0.00           C  
ATOM   2901  HA  LEU A 233      57.421  93.913  78.256  1.00  0.00           H  
ATOM   2902  CB  LEU A 233      57.921  91.813  78.672  1.00  0.00           C  
ATOM   2903  HB2 LEU A 233      57.982  90.949  78.011  1.00  0.00           H  
ATOM   2904  HB3 LEU A 233      58.902  92.055  79.080  1.00  0.00           H  
ATOM   2905  CG  LEU A 233      56.896  91.677  79.847  1.00  0.00           C  
ATOM   2906  HG  LEU A 233      56.587  92.700  80.056  1.00  0.00           H  
ATOM   2907  CD1 LEU A 233      55.777  90.722  79.507  1.00  0.00           C  
ATOM   2908 HD11 LEU A 233      56.001  89.658  79.575  1.00  0.00           H  
ATOM   2909 HD12 LEU A 233      55.029  90.906  80.279  1.00  0.00           H  
ATOM   2910 HD13 LEU A 233      55.272  91.048  78.598  1.00  0.00           H  
ATOM   2911  CD2 LEU A 233      57.672  91.194  81.115  1.00  0.00           C  
ATOM   2912 HD21 LEU A 233      56.985  90.772  81.850  1.00  0.00           H  
ATOM   2913 HD22 LEU A 233      58.347  90.390  80.823  1.00  0.00           H  
ATOM   2914 HD23 LEU A 233      58.208  92.053  81.518  1.00  0.00           H  
ATOM   2915  C   LEU A 233      58.928  93.168  76.931  1.00  0.00           C  
ATOM   2916  O   LEU A 233      59.118  92.678  75.823  1.00  0.00           O  
ATOM   2917  N   SER A 234      59.815  93.963  77.453  1.00  0.00           N  
ATOM   2918  H   SER A 234      59.593  94.296  78.380  1.00  0.00           H  
ATOM   2919  CA  SER A 234      61.100  94.431  76.844  1.00  0.00           C  
ATOM   2920  HA  SER A 234      61.489  93.724  76.111  1.00  0.00           H  
ATOM   2921  CB  SER A 234      60.658  95.606  75.951  1.00  0.00           C  
ATOM   2922  HB2 SER A 234      59.770  95.263  75.420  1.00  0.00           H  
ATOM   2923  HB3 SER A 234      60.431  96.463  76.585  1.00  0.00           H  
ATOM   2924  OG  SER A 234      61.740  95.962  75.070  1.00  0.00           O  
ATOM   2925  HG  SER A 234      61.981  95.224  74.506  1.00  0.00           H  
ATOM   2926  C   SER A 234      62.231  94.738  77.838  1.00  0.00           C  
ATOM   2927  O   SER A 234      62.029  94.593  79.056  1.00  0.00           O  
ATOM   2928  N   ASN A 235      63.409  95.185  77.316  1.00  0.00           N  
ATOM   2929  H   ASN A 235      63.449  95.098  76.311  1.00  0.00           H  
ATOM   2930  CA  ASN A 235      64.603  95.409  78.123  1.00  0.00           C  
ATOM   2931  HA  ASN A 235      65.049  94.484  78.488  1.00  0.00           H  
ATOM   2932  CB  ASN A 235      65.600  96.021  77.224  1.00  0.00           C  
ATOM   2933  HB2 ASN A 235      65.224  96.896  76.694  1.00  0.00           H  
ATOM   2934  HB3 ASN A 235      66.443  96.275  77.867  1.00  0.00           H  
ATOM   2935  CG  ASN A 235      66.284  95.061  76.231  1.00  0.00           C  
ATOM   2936  OD1 ASN A 235      65.961  94.811  75.066  1.00  0.00           O  
ATOM   2937  ND2 ASN A 235      67.274  94.279  76.658  1.00  0.00           N  
ATOM   2938 HD21 ASN A 235      67.663  93.735  75.901  1.00  0.00           H  
ATOM   2939 HD22 ASN A 235      67.511  94.135  77.629  1.00  0.00           H  
ATOM   2940  C   ASN A 235      64.394  96.340  79.387  1.00  0.00           C  
ATOM   2941  O   ASN A 235      64.667  95.982  80.512  1.00  0.00           O  
ATOM   2942  N   MET A 236      63.829  97.512  79.112  1.00  0.00           N  
ATOM   2943  H   MET A 236      63.532  97.659  78.158  1.00  0.00           H  
ATOM   2944  CA  MET A 236      63.568  98.614  79.978  1.00  0.00           C  
ATOM   2945  HA  MET A 236      64.396  98.657  80.686  1.00  0.00           H  
ATOM   2946  CB  MET A 236      63.586  99.908  79.100  1.00  0.00           C  
ATOM   2947  HB2 MET A 236      63.010  99.803  78.180  1.00  0.00           H  
ATOM   2948  HB3 MET A 236      63.018 100.724  79.547  1.00  0.00           H  
ATOM   2949  CG  MET A 236      64.983 100.389  78.661  1.00  0.00           C  
ATOM   2950  HG2 MET A 236      65.374  99.600  78.020  1.00  0.00           H  
ATOM   2951  HG3 MET A 236      64.914 101.366  78.182  1.00  0.00           H  
ATOM   2952  SD  MET A 236      66.085 100.815  80.065  1.00  0.00           S  
ATOM   2953  CE  MET A 236      65.559 102.420  80.700  1.00  0.00           C  
ATOM   2954  HE1 MET A 236      64.493 102.450  80.923  1.00  0.00           H  
ATOM   2955  HE2 MET A 236      66.057 102.584  81.656  1.00  0.00           H  
ATOM   2956  HE3 MET A 236      65.891 103.245  80.070  1.00  0.00           H  
ATOM   2957  C   MET A 236      62.122  98.581  80.614  1.00  0.00           C  
ATOM   2958  O   MET A 236      61.298  97.759  80.190  1.00  0.00           O  
ATOM   2959  N   PRO A 237      61.799  99.449  81.686  1.00  0.00           N  
ATOM   2960  CD  PRO A 237      62.689 100.407  82.333  1.00  0.00           C  
ATOM   2961  HD2 PRO A 237      63.441 100.897  81.715  1.00  0.00           H  
ATOM   2962  HD3 PRO A 237      63.208  99.932  83.166  1.00  0.00           H  
ATOM   2963  CG  PRO A 237      61.812 101.442  83.042  1.00  0.00           C  
ATOM   2964  HG2 PRO A 237      61.514 102.142  82.262  1.00  0.00           H  
ATOM   2965  HG3 PRO A 237      62.370 101.929  83.842  1.00  0.00           H  
ATOM   2966  CB  PRO A 237      60.668 100.508  83.454  1.00  0.00           C  
ATOM   2967  HB2 PRO A 237      59.718 100.998  83.673  1.00  0.00           H  
ATOM   2968  HB3 PRO A 237      60.927  99.999  84.382  1.00  0.00           H  
ATOM   2969  CA  PRO A 237      60.492  99.459  82.312  1.00  0.00           C  
ATOM   2970  HA  PRO A 237      60.237  98.496  82.755  1.00  0.00           H  
ATOM   2971  C   PRO A 237      59.382  99.909  81.217  1.00  0.00           C  
ATOM   2972  O   PRO A 237      59.697 100.591  80.224  1.00  0.00           O  
ATOM   2973  N   LYS A 238      58.143  99.518  81.387  1.00  0.00           N  
ATOM   2974  H   LYS A 238      57.963  99.052  82.265  1.00  0.00           H  
ATOM   2975  CA  LYS A 238      57.053  99.984  80.547  1.00  0.00           C  
ATOM   2976  HA  LYS A 238      57.474 100.022  79.542  1.00  0.00           H  
ATOM   2977  CB  LYS A 238      55.997  98.905  80.607  1.00  0.00           C  
ATOM   2978  HB2 LYS A 238      56.432  97.905  80.624  1.00  0.00           H  
ATOM   2979  HB3 LYS A 238      55.484  99.009  81.563  1.00  0.00           H  
ATOM   2980  CG  LYS A 238      55.063  99.090  79.378  1.00  0.00           C  
ATOM   2981  HG2 LYS A 238      54.684 100.112  79.416  1.00  0.00           H  
ATOM   2982  HG3 LYS A 238      55.520  98.868  78.414  1.00  0.00           H  
ATOM   2983  CD  LYS A 238      53.872  98.125  79.480  1.00  0.00           C  
ATOM   2984  HD2 LYS A 238      53.292  98.413  80.357  1.00  0.00           H  
ATOM   2985  HD3 LYS A 238      53.151  98.346  78.693  1.00  0.00           H  
ATOM   2986  CE  LYS A 238      54.189  96.664  79.560  1.00  0.00           C  
ATOM   2987  HE2 LYS A 238      54.993  96.364  78.888  1.00  0.00           H  
ATOM   2988  HE3 LYS A 238      54.807  96.555  80.452  1.00  0.00           H  
ATOM   2989  NZ  LYS A 238      52.953  95.844  79.583  1.00  0.00           N  
ATOM   2990  HZ1 LYS A 238      52.385  96.237  80.319  1.00  0.00           H  
ATOM   2991  HZ2 LYS A 238      52.372  95.876  78.757  1.00  0.00           H  
ATOM   2992  HZ3 LYS A 238      53.106  94.894  79.889  1.00  0.00           H  
ATOM   2993  C   LYS A 238      56.720 101.435  80.985  1.00  0.00           C  
ATOM   2994  O   LYS A 238      55.759 101.582  81.718  1.00  0.00           O  
ATOM   2995  N   VAL A 239      57.435 102.410  80.521  1.00  0.00           N  
ATOM   2996  H   VAL A 239      58.141 102.164  79.842  1.00  0.00           H  
ATOM   2997  CA  VAL A 239      57.050 103.845  80.726  1.00  0.00           C  
ATOM   2998  HA  VAL A 239      57.263 104.081  81.769  1.00  0.00           H  
ATOM   2999  CB  VAL A 239      58.078 104.804  80.048  1.00  0.00           C  
ATOM   3000  HB  VAL A 239      58.944 104.397  80.570  1.00  0.00           H  
ATOM   3001  CG1 VAL A 239      58.249 104.585  78.543  1.00  0.00           C  
ATOM   3002 HG11 VAL A 239      57.423 104.999  77.965  1.00  0.00           H  
ATOM   3003 HG12 VAL A 239      59.103 105.106  78.108  1.00  0.00           H  
ATOM   3004 HG13 VAL A 239      58.387 103.520  78.354  1.00  0.00           H  
ATOM   3005  CG2 VAL A 239      57.822 106.301  80.294  1.00  0.00           C  
ATOM   3006 HG21 VAL A 239      57.724 106.530  81.355  1.00  0.00           H  
ATOM   3007 HG22 VAL A 239      58.643 106.878  79.869  1.00  0.00           H  
ATOM   3008 HG23 VAL A 239      56.977 106.619  79.684  1.00  0.00           H  
ATOM   3009  C   VAL A 239      55.543 104.166  80.463  1.00  0.00           C  
ATOM   3010  O   VAL A 239      54.965 104.987  81.182  1.00  0.00           O  
ATOM   3011  N   LYS A 240      54.899 103.562  79.470  1.00  0.00           N  
ATOM   3012  H   LYS A 240      55.365 102.916  78.849  1.00  0.00           H  
ATOM   3013  CA  LYS A 240      53.497 103.788  79.066  1.00  0.00           C  
ATOM   3014  HA  LYS A 240      53.014 103.927  80.033  1.00  0.00           H  
ATOM   3015  CB  LYS A 240      53.351 105.043  78.105  1.00  0.00           C  
ATOM   3016  HB2 LYS A 240      54.119 105.759  78.396  1.00  0.00           H  
ATOM   3017  HB3 LYS A 240      53.583 104.705  77.095  1.00  0.00           H  
ATOM   3018  CG  LYS A 240      52.032 105.689  78.246  1.00  0.00           C  
ATOM   3019  HG2 LYS A 240      51.256 105.155  77.699  1.00  0.00           H  
ATOM   3020  HG3 LYS A 240      51.741 105.776  79.292  1.00  0.00           H  
ATOM   3021  CD  LYS A 240      52.106 107.076  77.786  1.00  0.00           C  
ATOM   3022  HD2 LYS A 240      52.811 107.556  78.465  1.00  0.00           H  
ATOM   3023  HD3 LYS A 240      52.598 107.181  76.819  1.00  0.00           H  
ATOM   3024  CE  LYS A 240      50.767 107.847  77.711  1.00  0.00           C  
ATOM   3025  HE2 LYS A 240      50.070 107.330  77.051  1.00  0.00           H  
ATOM   3026  HE3 LYS A 240      50.332 107.891  78.710  1.00  0.00           H  
ATOM   3027  NZ  LYS A 240      50.995 109.230  77.214  1.00  0.00           N  
ATOM   3028  HZ1 LYS A 240      51.513 109.091  76.358  1.00  0.00           H  
ATOM   3029  HZ2 LYS A 240      50.072 109.611  77.062  1.00  0.00           H  
ATOM   3030  HZ3 LYS A 240      51.485 109.798  77.890  1.00  0.00           H  
ATOM   3031  C   LYS A 240      52.832 102.627  78.435  1.00  0.00           C  
ATOM   3032  O   LYS A 240      53.416 101.714  77.841  1.00  0.00           O  
ATOM   3033  N   THR A 241      51.496 102.690  78.366  1.00  0.00           N  
ATOM   3034  H   THR A 241      51.084 103.405  78.948  1.00  0.00           H  
ATOM   3035  CA  THR A 241      50.558 101.933  77.490  1.00  0.00           C  
ATOM   3036  HA  THR A 241      51.172 101.523  76.687  1.00  0.00           H  
ATOM   3037  CB  THR A 241      49.854 100.763  78.238  1.00  0.00           C  
ATOM   3038  HB  THR A 241      49.404 101.075  79.180  1.00  0.00           H  
ATOM   3039  CG2 THR A 241      48.833  99.914  77.408  1.00  0.00           C  
ATOM   3040 HG21 THR A 241      49.448  99.300  76.749  1.00  0.00           H  
ATOM   3041 HG22 THR A 241      48.316  99.177  78.023  1.00  0.00           H  
ATOM   3042 HG23 THR A 241      48.082 100.516  76.897  1.00  0.00           H  
ATOM   3043  OG1 THR A 241      50.864  99.856  78.603  1.00  0.00           O  
ATOM   3044  HG1 THR A 241      50.904  99.199  77.904  1.00  0.00           H  
ATOM   3045  C   THR A 241      49.611 102.900  76.972  1.00  0.00           C  
ATOM   3046  O   THR A 241      49.064 103.719  77.691  1.00  0.00           O  
ATOM   3047  N   ILE A 242      49.267 102.724  75.685  1.00  0.00           N  
ATOM   3048  H   ILE A 242      49.648 101.944  75.169  1.00  0.00           H  
ATOM   3049  CA  ILE A 242      48.319 103.502  74.874  1.00  0.00           C  
ATOM   3050  HA  ILE A 242      48.005 104.349  75.484  1.00  0.00           H  
ATOM   3051  CB  ILE A 242      49.078 104.055  73.610  1.00  0.00           C  
ATOM   3052  HB  ILE A 242      49.089 103.212  72.920  1.00  0.00           H  
ATOM   3053  CG2 ILE A 242      48.217 105.049  72.794  1.00  0.00           C  
ATOM   3054 HG21 ILE A 242      47.158 105.023  73.051  1.00  0.00           H  
ATOM   3055 HG22 ILE A 242      48.455 106.103  72.941  1.00  0.00           H  
ATOM   3056 HG23 ILE A 242      48.167 104.790  71.737  1.00  0.00           H  
ATOM   3057  CG1 ILE A 242      50.448 104.692  73.851  1.00  0.00           C  
ATOM   3058 HG12 ILE A 242      51.195 104.004  74.246  1.00  0.00           H  
ATOM   3059 HG13 ILE A 242      50.814 105.243  72.984  1.00  0.00           H  
ATOM   3060  CD1 ILE A 242      50.482 105.781  74.932  1.00  0.00           C  
ATOM   3061 HD11 ILE A 242      50.319 105.299  75.897  1.00  0.00           H  
ATOM   3062 HD12 ILE A 242      51.403 106.364  74.942  1.00  0.00           H  
ATOM   3063 HD13 ILE A 242      49.705 106.534  74.800  1.00  0.00           H  
ATOM   3064  C   ILE A 242      47.085 102.569  74.498  1.00  0.00           C  
ATOM   3065  O   ILE A 242      47.290 101.531  73.861  1.00  0.00           O  
ATOM   3066  N   GLU A 243      45.875 102.968  74.920  1.00  0.00           N  
ATOM   3067  H   GLU A 243      45.726 103.821  75.440  1.00  0.00           H  
ATOM   3068  CA  GLU A 243      44.623 102.261  74.696  1.00  0.00           C  
ATOM   3069  HA  GLU A 243      44.785 101.210  74.937  1.00  0.00           H  
ATOM   3070  CB  GLU A 243      43.490 102.611  75.659  1.00  0.00           C  
ATOM   3071  HB2 GLU A 243      43.266 103.666  75.507  1.00  0.00           H  
ATOM   3072  HB3 GLU A 243      42.663 101.950  75.400  1.00  0.00           H  
ATOM   3073  CG  GLU A 243      43.839 102.308  77.188  1.00  0.00           C  
ATOM   3074  HG2 GLU A 243      42.924 102.491  77.751  1.00  0.00           H  
ATOM   3075  HG3 GLU A 243      44.031 101.251  77.370  1.00  0.00           H  
ATOM   3076  CD  GLU A 243      45.078 103.001  77.758  1.00  0.00           C  
ATOM   3077  OE1 GLU A 243      45.372 104.159  77.374  1.00  0.00           O  
ATOM   3078  OE2 GLU A 243      45.577 102.547  78.815  1.00  0.00           O  
ATOM   3079  C   GLU A 243      44.242 102.481  73.204  1.00  0.00           C  
ATOM   3080  O   GLU A 243      44.127 103.635  72.801  1.00  0.00           O  
ATOM   3081  N   LEU A 244      43.969 101.493  72.423  1.00  0.00           N  
ATOM   3082  H   LEU A 244      44.072 100.589  72.861  1.00  0.00           H  
ATOM   3083  CA  LEU A 244      43.545 101.427  70.971  1.00  0.00           C  
ATOM   3084  HA  LEU A 244      43.545 102.433  70.551  1.00  0.00           H  
ATOM   3085  CB  LEU A 244      44.551 100.677  70.091  1.00  0.00           C  
ATOM   3086  HB2 LEU A 244      44.542  99.591  70.183  1.00  0.00           H  
ATOM   3087  HB3 LEU A 244      44.238 100.939  69.081  1.00  0.00           H  
ATOM   3088  CG  LEU A 244      45.978 101.235  70.311  1.00  0.00           C  
ATOM   3089  HG  LEU A 244      46.309 101.349  71.344  1.00  0.00           H  
ATOM   3090  CD1 LEU A 244      46.975 100.325  69.540  1.00  0.00           C  
ATOM   3091 HD11 LEU A 244      46.679  99.321  69.842  1.00  0.00           H  
ATOM   3092 HD12 LEU A 244      46.955 100.503  68.465  1.00  0.00           H  
ATOM   3093 HD13 LEU A 244      47.969 100.620  69.878  1.00  0.00           H  
ATOM   3094  CD2 LEU A 244      46.000 102.663  69.669  1.00  0.00           C  
ATOM   3095 HD21 LEU A 244      47.059 102.911  69.593  1.00  0.00           H  
ATOM   3096 HD22 LEU A 244      45.673 102.612  68.631  1.00  0.00           H  
ATOM   3097 HD23 LEU A 244      45.554 103.408  70.328  1.00  0.00           H  
ATOM   3098  C   LEU A 244      42.107 100.923  70.917  1.00  0.00           C  
ATOM   3099  O   LEU A 244      41.550 100.458  71.924  1.00  0.00           O  
ATOM   3100  N   GLU A 245      41.520 100.818  69.706  1.00  0.00           N  
ATOM   3101  H   GLU A 245      42.023 101.267  68.954  1.00  0.00           H  
ATOM   3102  CA  GLU A 245      40.333 100.014  69.378  1.00  0.00           C  
ATOM   3103  HA  GLU A 245      39.667  99.943  70.238  1.00  0.00           H  
ATOM   3104  CB  GLU A 245      39.628 100.825  68.318  1.00  0.00           C  
ATOM   3105  HB2 GLU A 245      38.650 100.361  68.190  1.00  0.00           H  
ATOM   3106  HB3 GLU A 245      39.391 101.806  68.728  1.00  0.00           H  
ATOM   3107  CG  GLU A 245      40.195 101.111  66.927  1.00  0.00           C  
ATOM   3108  HG2 GLU A 245      40.351 100.208  66.337  1.00  0.00           H  
ATOM   3109  HG3 GLU A 245      39.425 101.682  66.408  1.00  0.00           H  
ATOM   3110  CD  GLU A 245      41.500 101.869  66.952  1.00  0.00           C  
ATOM   3111  OE1 GLU A 245      41.520 103.111  67.252  1.00  0.00           O  
ATOM   3112  OE2 GLU A 245      42.600 101.320  66.931  1.00  0.00           O  
ATOM   3113  C   GLU A 245      40.647  98.578  68.913  1.00  0.00           C  
ATOM   3114  O   GLU A 245      41.805  98.129  68.943  1.00  0.00           O  
ATOM   3115  N   GLY A 246      39.656  97.849  68.449  1.00  0.00           N  
ATOM   3116  H   GLY A 246      38.746  98.286  68.420  1.00  0.00           H  
ATOM   3117  CA  GLY A 246      39.760  96.423  68.259  1.00  0.00           C  
ATOM   3118  HA2 GLY A 246      38.712  96.142  68.156  1.00  0.00           H  
ATOM   3119  HA3 GLY A 246      40.326  96.126  67.376  1.00  0.00           H  
ATOM   3120  C   GLY A 246      40.198  95.638  69.490  1.00  0.00           C  
ATOM   3121  O   GLY A 246      40.748  94.513  69.316  1.00  0.00           O  
ATOM   3122  N   GLY A 247      39.880  96.115  70.641  1.00  0.00           N  
ATOM   3123  H   GLY A 247      39.449  97.027  70.686  1.00  0.00           H  
ATOM   3124  CA  GLY A 247      40.472  95.625  71.914  1.00  0.00           C  
ATOM   3125  HA2 GLY A 247      40.033  96.124  72.777  1.00  0.00           H  
ATOM   3126  HA3 GLY A 247      40.128  94.597  72.030  1.00  0.00           H  
ATOM   3127  C   GLY A 247      42.000  95.562  71.985  1.00  0.00           C  
ATOM   3128  O   GLY A 247      42.479  94.747  72.772  1.00  0.00           O  
ATOM   3129  N   LEU A 248      42.706  96.433  71.228  1.00  0.00           N  
ATOM   3130  H   LEU A 248      42.099  97.069  70.730  1.00  0.00           H  
ATOM   3131  CA  LEU A 248      44.183  96.466  71.206  1.00  0.00           C  
ATOM   3132  HA  LEU A 248      44.611  95.529  71.563  1.00  0.00           H  
ATOM   3133  CB  LEU A 248      44.741  96.622  69.792  1.00  0.00           C  
ATOM   3134  HB2 LEU A 248      44.496  97.592  69.360  1.00  0.00           H  
ATOM   3135  HB3 LEU A 248      45.821  96.528  69.909  1.00  0.00           H  
ATOM   3136  CG  LEU A 248      44.368  95.568  68.733  1.00  0.00           C  
ATOM   3137  HG  LEU A 248      43.301  95.558  68.512  1.00  0.00           H  
ATOM   3138  CD1 LEU A 248      45.065  95.718  67.387  1.00  0.00           C  
ATOM   3139 HD11 LEU A 248      46.143  95.865  67.455  1.00  0.00           H  
ATOM   3140 HD12 LEU A 248      45.007  94.811  66.786  1.00  0.00           H  
ATOM   3141 HD13 LEU A 248      44.582  96.540  66.857  1.00  0.00           H  
ATOM   3142  CD2 LEU A 248      44.732  94.191  69.131  1.00  0.00           C  
ATOM   3143 HD21 LEU A 248      44.296  93.460  68.451  1.00  0.00           H  
ATOM   3144 HD22 LEU A 248      45.803  94.005  69.053  1.00  0.00           H  
ATOM   3145 HD23 LEU A 248      44.366  93.915  70.120  1.00  0.00           H  
ATOM   3146  C   LEU A 248      44.815  97.467  72.202  1.00  0.00           C  
ATOM   3147  O   LEU A 248      44.109  98.360  72.674  1.00  0.00           O  
ATOM   3148  N   LEU A 249      46.079  97.376  72.507  1.00  0.00           N  
ATOM   3149  H   LEU A 249      46.598  96.581  72.165  1.00  0.00           H  
ATOM   3150  CA  LEU A 249      46.859  98.389  73.306  1.00  0.00           C  
ATOM   3151  HA  LEU A 249      46.481  99.397  73.136  1.00  0.00           H  
ATOM   3152  CB  LEU A 249      46.939  98.088  74.868  1.00  0.00           C  
ATOM   3153  HB2 LEU A 249      47.536  97.208  75.107  1.00  0.00           H  
ATOM   3154  HB3 LEU A 249      47.570  98.900  75.230  1.00  0.00           H  
ATOM   3155  CG  LEU A 249      45.532  98.142  75.518  1.00  0.00           C  
ATOM   3156  HG  LEU A 249      44.909  98.863  74.989  1.00  0.00           H  
ATOM   3157  CD1 LEU A 249      44.754  96.818  75.597  1.00  0.00           C  
ATOM   3158 HD11 LEU A 249      45.070  96.287  76.494  1.00  0.00           H  
ATOM   3159 HD12 LEU A 249      43.682  97.013  75.642  1.00  0.00           H  
ATOM   3160 HD13 LEU A 249      44.927  96.139  74.762  1.00  0.00           H  
ATOM   3161  CD2 LEU A 249      45.517  98.618  76.951  1.00  0.00           C  
ATOM   3162 HD21 LEU A 249      46.240  98.090  77.571  1.00  0.00           H  
ATOM   3163 HD22 LEU A 249      45.849  99.656  76.999  1.00  0.00           H  
ATOM   3164 HD23 LEU A 249      44.498  98.544  77.330  1.00  0.00           H  
ATOM   3165  C   LEU A 249      48.349  98.347  72.778  1.00  0.00           C  
ATOM   3166  O   LEU A 249      48.939  97.279  72.510  1.00  0.00           O  
ATOM   3167  N   GLU A 250      49.060  99.494  72.801  1.00  0.00           N  
ATOM   3168  H   GLU A 250      48.500 100.306  73.020  1.00  0.00           H  
ATOM   3169  CA  GLU A 250      50.465  99.590  72.394  1.00  0.00           C  
ATOM   3170  HA  GLU A 250      50.891  98.632  72.096  1.00  0.00           H  
ATOM   3171  CB  GLU A 250      50.573 100.585  71.290  1.00  0.00           C  
ATOM   3172  HB2 GLU A 250      49.954 100.172  70.493  1.00  0.00           H  
ATOM   3173  HB3 GLU A 250      50.227 101.584  71.555  1.00  0.00           H  
ATOM   3174  CG  GLU A 250      51.993 100.695  70.750  1.00  0.00           C  
ATOM   3175  HG2 GLU A 250      52.604 101.265  71.450  1.00  0.00           H  
ATOM   3176  HG3 GLU A 250      52.416  99.701  70.600  1.00  0.00           H  
ATOM   3177  CD  GLU A 250      52.047 101.322  69.351  1.00  0.00           C  
ATOM   3178  OE1 GLU A 250      52.808 102.286  69.248  1.00  0.00           O  
ATOM   3179  OE2 GLU A 250      51.464 100.875  68.393  1.00  0.00           O  
ATOM   3180  C   GLU A 250      51.234  99.996  73.621  1.00  0.00           C  
ATOM   3181  O   GLU A 250      51.382 101.134  74.000  1.00  0.00           O  
ATOM   3182  N   ASP A 251      51.751  98.992  74.272  1.00  0.00           N  
ATOM   3183  H   ASP A 251      51.826  98.178  73.677  1.00  0.00           H  
ATOM   3184  CA  ASP A 251      52.756  99.064  75.423  1.00  0.00           C  
ATOM   3185  HA  ASP A 251      52.301  99.470  76.326  1.00  0.00           H  
ATOM   3186  CB  ASP A 251      53.069  97.652  75.860  1.00  0.00           C  
ATOM   3187  HB2 ASP A 251      53.442  97.086  75.007  1.00  0.00           H  
ATOM   3188  HB3 ASP A 251      53.826  97.697  76.643  1.00  0.00           H  
ATOM   3189  CG  ASP A 251      51.955  96.901  76.443  1.00  0.00           C  
ATOM   3190  OD1 ASP A 251      51.027  97.553  77.017  1.00  0.00           O  
ATOM   3191  OD2 ASP A 251      52.162  95.649  76.606  1.00  0.00           O  
ATOM   3192  C   ASP A 251      54.002  99.868  74.894  1.00  0.00           C  
ATOM   3193  O   ASP A 251      54.517  99.385  73.924  1.00  0.00           O  
ATOM   3194  N   HID A 252      54.361 100.996  75.387  1.00  0.00           N  
ATOM   3195  H   HID A 252      53.856 101.351  76.186  1.00  0.00           H  
ATOM   3196  CA  HID A 252      55.666 101.651  75.149  1.00  0.00           C  
ATOM   3197  HA  HID A 252      56.055 101.243  74.216  1.00  0.00           H  
ATOM   3198  CB  HID A 252      55.451 103.201  75.039  1.00  0.00           C  
ATOM   3199  HB2 HID A 252      54.940 103.424  75.975  1.00  0.00           H  
ATOM   3200  HB3 HID A 252      56.410 103.719  75.030  1.00  0.00           H  
ATOM   3201  CG  HID A 252      54.710 103.526  73.814  1.00  0.00           C  
ATOM   3202  ND1 HID A 252      53.499 103.122  73.318  1.00  0.00           N  
ATOM   3203  HD1 HID A 252      52.935 102.370  73.688  1.00  0.00           H  
ATOM   3204  CE1 HID A 252      53.300 103.685  72.144  1.00  0.00           C  
ATOM   3205  HE1 HID A 252      52.371 103.528  71.615  1.00  0.00           H  
ATOM   3206  NE2 HID A 252      54.265 104.536  71.848  1.00  0.00           N  
ATOM   3207  CD2 HID A 252      55.245 104.415  72.917  1.00  0.00           C  
ATOM   3208  HD2 HID A 252      56.041 105.104  73.162  1.00  0.00           H  
ATOM   3209  C   HID A 252      56.757 101.527  76.280  1.00  0.00           C  
ATOM   3210  O   HID A 252      56.490 101.616  77.489  1.00  0.00           O  
ATOM   3211  N   PHE A 253      58.071 101.424  75.972  1.00  0.00           N  
ATOM   3212  H   PHE A 253      58.406 101.538  75.026  1.00  0.00           H  
ATOM   3213  CA  PHE A 253      59.172 101.114  76.837  1.00  0.00           C  
ATOM   3214  HA  PHE A 253      58.757 101.069  77.844  1.00  0.00           H  
ATOM   3215  CB  PHE A 253      59.685  99.751  76.481  1.00  0.00           C  
ATOM   3216  HB2 PHE A 253      60.161  99.803  75.501  1.00  0.00           H  
ATOM   3217  HB3 PHE A 253      60.546  99.496  77.099  1.00  0.00           H  
ATOM   3218  CG  PHE A 253      58.694  98.609  76.563  1.00  0.00           C  
ATOM   3219  CD1 PHE A 253      58.108  98.056  75.438  1.00  0.00           C  
ATOM   3220  HD1 PHE A 253      58.398  98.397  74.455  1.00  0.00           H  
ATOM   3221  CE1 PHE A 253      57.256  96.939  75.566  1.00  0.00           C  
ATOM   3222  HE1 PHE A 253      56.776  96.638  74.647  1.00  0.00           H  
ATOM   3223  CZ  PHE A 253      57.106  96.261  76.792  1.00  0.00           C  
ATOM   3224  HZ  PHE A 253      56.344  95.545  77.063  1.00  0.00           H  
ATOM   3225  CE2 PHE A 253      57.816  96.753  77.904  1.00  0.00           C  
ATOM   3226  HE2 PHE A 253      57.781  96.220  78.842  1.00  0.00           H  
ATOM   3227  CD2 PHE A 253      58.551  97.943  77.815  1.00  0.00           C  
ATOM   3228  HD2 PHE A 253      58.993  98.326  78.723  1.00  0.00           H  
ATOM   3229  C   PHE A 253      60.192 102.254  76.760  1.00  0.00           C  
ATOM   3230  O   PHE A 253      60.391 102.868  75.713  1.00  0.00           O  
ATOM   3231  N   GLU A 254      60.813 102.604  77.860  1.00  0.00           N  
ATOM   3232  H   GLU A 254      60.687 102.080  78.715  1.00  0.00           H  
ATOM   3233  CA  GLU A 254      61.708 103.734  77.980  1.00  0.00           C  
ATOM   3234  HA  GLU A 254      61.128 104.582  77.616  1.00  0.00           H  
ATOM   3235  CB  GLU A 254      62.230 104.007  79.437  1.00  0.00           C  
ATOM   3236  HB2 GLU A 254      61.358 103.885  80.079  1.00  0.00           H  
ATOM   3237  HB3 GLU A 254      62.947 103.230  79.700  1.00  0.00           H  
ATOM   3238  CG  GLU A 254      62.834 105.419  79.632  1.00  0.00           C  
ATOM   3239  HG2 GLU A 254      62.882 105.634  80.699  1.00  0.00           H  
ATOM   3240  HG3 GLU A 254      63.863 105.357  79.276  1.00  0.00           H  
ATOM   3241  CD  GLU A 254      62.042 106.513  78.930  1.00  0.00           C  
ATOM   3242  OE1 GLU A 254      61.060 107.051  79.513  1.00  0.00           O  
ATOM   3243  OE2 GLU A 254      62.358 106.851  77.750  1.00  0.00           O  
ATOM   3244  C   GLU A 254      62.991 103.523  77.085  1.00  0.00           C  
ATOM   3245  O   GLU A 254      63.242 102.363  76.767  1.00  0.00           O  
ATOM   3246  N   THR A 255      63.731 104.590  76.689  1.00  0.00           N  
ATOM   3247  H   THR A 255      63.465 105.542  76.893  1.00  0.00           H  
ATOM   3248  CA  THR A 255      64.903 104.403  75.869  1.00  0.00           C  
ATOM   3249  HA  THR A 255      64.693 103.760  75.014  1.00  0.00           H  
ATOM   3250  CB  THR A 255      65.311 105.835  75.242  1.00  0.00           C  
ATOM   3251  HB  THR A 255      65.143 106.687  75.901  1.00  0.00           H  
ATOM   3252  CG2 THR A 255      66.686 105.768  74.618  1.00  0.00           C  
ATOM   3253 HG21 THR A 255      66.989 104.787  74.251  1.00  0.00           H  
ATOM   3254 HG22 THR A 255      66.753 106.615  73.936  1.00  0.00           H  
ATOM   3255 HG23 THR A 255      67.315 106.011  75.474  1.00  0.00           H  
ATOM   3256  OG1 THR A 255      64.415 106.062  74.176  1.00  0.00           O  
ATOM   3257  HG1 THR A 255      63.832 106.738  74.530  1.00  0.00           H  
ATOM   3258  C   THR A 255      66.020 103.758  76.708  1.00  0.00           C  
ATOM   3259  O   THR A 255      66.565 104.288  77.663  1.00  0.00           O  
ATOM   3260  N   THR A 256      66.508 102.671  76.133  1.00  0.00           N  
ATOM   3261  H   THR A 256      66.122 102.412  75.236  1.00  0.00           H  
ATOM   3262  CA  THR A 256      67.669 101.926  76.704  1.00  0.00           C  
ATOM   3263  HA  THR A 256      67.407 101.593  77.708  1.00  0.00           H  
ATOM   3264  CB  THR A 256      68.077 100.660  75.778  1.00  0.00           C  
ATOM   3265  HB  THR A 256      68.805  99.983  76.225  1.00  0.00           H  
ATOM   3266  CG2 THR A 256      67.103  99.672  75.349  1.00  0.00           C  
ATOM   3267 HG21 THR A 256      66.694  99.229  76.257  1.00  0.00           H  
ATOM   3268 HG22 THR A 256      66.300 100.151  74.788  1.00  0.00           H  
ATOM   3269 HG23 THR A 256      67.599  98.966  74.683  1.00  0.00           H  
ATOM   3270  OG1 THR A 256      68.733 101.189  74.657  1.00  0.00           O  
ATOM   3271  HG1 THR A 256      69.636 101.344  74.943  1.00  0.00           H  
ATOM   3272  C   THR A 256      68.934 102.791  76.825  1.00  0.00           C  
ATOM   3273  O   THR A 256      69.164 103.668  76.030  1.00  0.00           O  
ATOM   3274  N   VAL A 257      69.798 102.409  77.809  1.00  0.00           N  
ATOM   3275  H   VAL A 257      69.401 101.793  78.503  1.00  0.00           H  
ATOM   3276  CA  VAL A 257      71.288 102.496  77.753  1.00  0.00           C  
ATOM   3277  HA  VAL A 257      71.529 103.548  77.905  1.00  0.00           H  
ATOM   3278  CB  VAL A 257      71.958 101.732  78.916  1.00  0.00           C  
ATOM   3279  HB  VAL A 257      73.044 101.682  78.844  1.00  0.00           H  
ATOM   3280  CG1 VAL A 257      71.717 102.425  80.220  1.00  0.00           C  
ATOM   3281 HG11 VAL A 257      70.686 102.717  80.419  1.00  0.00           H  
ATOM   3282 HG12 VAL A 257      72.104 101.846  81.059  1.00  0.00           H  
ATOM   3283 HG13 VAL A 257      72.316 103.335  80.202  1.00  0.00           H  
ATOM   3284  CG2 VAL A 257      71.510 100.206  78.965  1.00  0.00           C  
ATOM   3285 HG21 VAL A 257      71.650  99.684  78.019  1.00  0.00           H  
ATOM   3286 HG22 VAL A 257      72.098  99.711  79.739  1.00  0.00           H  
ATOM   3287 HG23 VAL A 257      70.432 100.103  79.092  1.00  0.00           H  
ATOM   3288  C   VAL A 257      71.805 102.003  76.450  1.00  0.00           C  
ATOM   3289  O   VAL A 257      71.242 101.178  75.757  1.00  0.00           O  
ATOM   3290  N   LYS A 258      72.983 102.545  76.014  1.00  0.00           N  
ATOM   3291  H   LYS A 258      73.455 103.223  76.594  1.00  0.00           H  
ATOM   3292  CA  LYS A 258      73.656 102.138  74.772  1.00  0.00           C  
ATOM   3293  HA  LYS A 258      72.905 102.334  74.007  1.00  0.00           H  
ATOM   3294  CB  LYS A 258      74.734 103.188  74.593  1.00  0.00           C  
ATOM   3295  HB2 LYS A 258      74.387 104.070  74.055  1.00  0.00           H  
ATOM   3296  HB3 LYS A 258      75.062 103.491  75.587  1.00  0.00           H  
ATOM   3297  CG  LYS A 258      75.939 102.734  73.810  1.00  0.00           C  
ATOM   3298  HG2 LYS A 258      76.486 101.940  74.319  1.00  0.00           H  
ATOM   3299  HG3 LYS A 258      75.708 102.390  72.802  1.00  0.00           H  
ATOM   3300  CD  LYS A 258      76.873 103.897  73.518  1.00  0.00           C  
ATOM   3301  HD2 LYS A 258      76.383 104.792  73.134  1.00  0.00           H  
ATOM   3302  HD3 LYS A 258      77.314 104.280  74.438  1.00  0.00           H  
ATOM   3303  CE  LYS A 258      77.993 103.600  72.429  1.00  0.00           C  
ATOM   3304  HE2 LYS A 258      78.571 102.711  72.681  1.00  0.00           H  
ATOM   3305  HE3 LYS A 258      77.498 103.390  71.481  1.00  0.00           H  
ATOM   3306  NZ  LYS A 258      78.782 104.821  72.349  1.00  0.00           N  
ATOM   3307  HZ1 LYS A 258      79.670 104.431  72.069  1.00  0.00           H  
ATOM   3308  HZ2 LYS A 258      78.470 105.438  71.612  1.00  0.00           H  
ATOM   3309  HZ3 LYS A 258      78.851 105.362  73.199  1.00  0.00           H  
ATOM   3310  C   LYS A 258      74.145 100.681  74.804  1.00  0.00           C  
ATOM   3311  O   LYS A 258      75.040 100.361  75.526  1.00  0.00           O  
ATOM   3312  N   MET A 259      73.671  99.726  74.003  1.00  0.00           N  
ATOM   3313  H   MET A 259      72.912 100.005  73.399  1.00  0.00           H  
ATOM   3314  CA  MET A 259      74.096  98.289  73.922  1.00  0.00           C  
ATOM   3315  HA  MET A 259      75.053  98.157  74.428  1.00  0.00           H  
ATOM   3316  CB  MET A 259      73.164  97.506  74.918  1.00  0.00           C  
ATOM   3317  HB2 MET A 259      73.471  96.462  74.981  1.00  0.00           H  
ATOM   3318  HB3 MET A 259      73.103  97.993  75.891  1.00  0.00           H  
ATOM   3319  CG  MET A 259      71.718  97.420  74.375  1.00  0.00           C  
ATOM   3320  HG2 MET A 259      71.436  98.423  74.055  1.00  0.00           H  
ATOM   3321  HG3 MET A 259      71.654  96.740  73.525  1.00  0.00           H  
ATOM   3322  SD  MET A 259      70.483  96.924  75.512  1.00  0.00           S  
ATOM   3323  CE  MET A 259      69.136  96.708  74.331  1.00  0.00           C  
ATOM   3324  HE1 MET A 259      68.237  96.411  74.871  1.00  0.00           H  
ATOM   3325  HE2 MET A 259      68.981  97.621  73.756  1.00  0.00           H  
ATOM   3326  HE3 MET A 259      69.432  95.887  73.679  1.00  0.00           H  
ATOM   3327  C   MET A 259      74.116  97.694  72.419  1.00  0.00           C  
ATOM   3328  O   MET A 259      73.789  98.454  71.453  1.00  0.00           O  
ATOM   3329  N   SER A 260      74.656  96.484  72.150  1.00  0.00           N  
ATOM   3330  H   SER A 260      74.968  95.906  72.918  1.00  0.00           H  
ATOM   3331  CA  SER A 260      74.820  95.869  70.833  1.00  0.00           C  
ATOM   3332  HA  SER A 260      75.042  96.590  70.046  1.00  0.00           H  
ATOM   3333  CB  SER A 260      75.914  94.798  70.922  1.00  0.00           C  
ATOM   3334  HB2 SER A 260      75.603  94.038  71.639  1.00  0.00           H  
ATOM   3335  HB3 SER A 260      76.063  94.315  69.956  1.00  0.00           H  
ATOM   3336  OG  SER A 260      77.162  95.212  71.482  1.00  0.00           O  
ATOM   3337  HG  SER A 260      77.614  95.777  70.851  1.00  0.00           H  
ATOM   3338  C   SER A 260      73.522  95.297  70.322  1.00  0.00           C  
ATOM   3339  O   SER A 260      72.667  94.880  71.129  1.00  0.00           O  
ATOM   3340  N   THR A 261      73.274  95.266  68.984  1.00  0.00           N  
ATOM   3341  H   THR A 261      74.063  95.343  68.357  1.00  0.00           H  
ATOM   3342  CA  THR A 261      72.045  94.802  68.341  1.00  0.00           C  
ATOM   3343  HA  THR A 261      71.311  95.519  68.706  1.00  0.00           H  
ATOM   3344  CB  THR A 261      72.089  94.882  66.815  1.00  0.00           C  
ATOM   3345  HB  THR A 261      71.248  94.316  66.416  1.00  0.00           H  
ATOM   3346  CG2 THR A 261      72.118  96.331  66.265  1.00  0.00           C  
ATOM   3347 HG21 THR A 261      72.807  96.930  66.861  1.00  0.00           H  
ATOM   3348 HG22 THR A 261      72.469  96.304  65.233  1.00  0.00           H  
ATOM   3349 HG23 THR A 261      71.115  96.751  66.337  1.00  0.00           H  
ATOM   3350  OG1 THR A 261      73.293  94.232  66.381  1.00  0.00           O  
ATOM   3351  HG1 THR A 261      72.994  93.372  66.076  1.00  0.00           H  
ATOM   3352  C   THR A 261      71.521  93.463  68.826  1.00  0.00           C  
ATOM   3353  O   THR A 261      70.373  93.292  68.993  1.00  0.00           O  
ATOM   3354  N   TYR A 262      72.360  92.437  69.050  1.00  0.00           N  
ATOM   3355  H   TYR A 262      73.346  92.642  68.967  1.00  0.00           H  
ATOM   3356  CA  TYR A 262      71.823  91.158  69.534  1.00  0.00           C  
ATOM   3357  HA  TYR A 262      71.141  90.789  68.767  1.00  0.00           H  
ATOM   3358  CB  TYR A 262      72.837  90.067  69.652  1.00  0.00           C  
ATOM   3359  HB2 TYR A 262      72.240  89.210  69.962  1.00  0.00           H  
ATOM   3360  HB3 TYR A 262      73.267  89.922  68.661  1.00  0.00           H  
ATOM   3361  CG  TYR A 262      73.955  90.289  70.681  1.00  0.00           C  
ATOM   3362  CD1 TYR A 262      73.867  89.530  71.884  1.00  0.00           C  
ATOM   3363  HD1 TYR A 262      73.072  88.868  72.194  1.00  0.00           H  
ATOM   3364  CE1 TYR A 262      74.814  89.778  72.923  1.00  0.00           C  
ATOM   3365  HE1 TYR A 262      74.755  89.198  73.832  1.00  0.00           H  
ATOM   3366  CZ  TYR A 262      75.940  90.689  72.679  1.00  0.00           C  
ATOM   3367  OH  TYR A 262      76.878  90.861  73.645  1.00  0.00           O  
ATOM   3368  HH  TYR A 262      76.833  90.200  74.339  1.00  0.00           H  
ATOM   3369  CE2 TYR A 262      76.120  91.189  71.398  1.00  0.00           C  
ATOM   3370  HE2 TYR A 262      77.022  91.740  71.174  1.00  0.00           H  
ATOM   3371  CD2 TYR A 262      75.125  90.960  70.389  1.00  0.00           C  
ATOM   3372  HD2 TYR A 262      75.288  91.279  69.370  1.00  0.00           H  
ATOM   3373  C   TYR A 262      71.093  91.241  70.898  1.00  0.00           C  
ATOM   3374  O   TYR A 262      70.341  90.279  71.288  1.00  0.00           O  
ATOM   3375  N   LEU A 263      71.319  92.329  71.684  1.00  0.00           N  
ATOM   3376  H   LEU A 263      71.779  93.126  71.267  1.00  0.00           H  
ATOM   3377  CA  LEU A 263      70.853  92.388  73.092  1.00  0.00           C  
ATOM   3378  HA  LEU A 263      70.860  91.356  73.441  1.00  0.00           H  
ATOM   3379  CB  LEU A 263      71.805  93.132  74.028  1.00  0.00           C  
ATOM   3380  HB2 LEU A 263      72.118  94.030  73.495  1.00  0.00           H  
ATOM   3381  HB3 LEU A 263      71.291  93.418  74.946  1.00  0.00           H  
ATOM   3382  CG  LEU A 263      72.994  92.336  74.497  1.00  0.00           C  
ATOM   3383  HG  LEU A 263      73.428  91.959  73.571  1.00  0.00           H  
ATOM   3384  CD1 LEU A 263      74.157  93.082  75.250  1.00  0.00           C  
ATOM   3385 HD11 LEU A 263      73.770  93.362  76.230  1.00  0.00           H  
ATOM   3386 HD12 LEU A 263      75.015  92.437  75.439  1.00  0.00           H  
ATOM   3387 HD13 LEU A 263      74.342  94.021  74.728  1.00  0.00           H  
ATOM   3388  CD2 LEU A 263      72.663  91.144  75.429  1.00  0.00           C  
ATOM   3389 HD21 LEU A 263      72.326  91.626  76.347  1.00  0.00           H  
ATOM   3390 HD22 LEU A 263      71.939  90.479  74.957  1.00  0.00           H  
ATOM   3391 HD23 LEU A 263      73.550  90.565  75.684  1.00  0.00           H  
ATOM   3392  C   LEU A 263      69.461  93.051  73.231  1.00  0.00           C  
ATOM   3393  O   LEU A 263      68.787  93.046  74.277  1.00  0.00           O  
ATOM   3394  N   VAL A 264      68.996  93.640  72.116  1.00  0.00           N  
ATOM   3395  H   VAL A 264      69.578  93.575  71.293  1.00  0.00           H  
ATOM   3396  CA  VAL A 264      67.633  94.146  71.975  1.00  0.00           C  
ATOM   3397  HA  VAL A 264      67.450  94.959  72.678  1.00  0.00           H  
ATOM   3398  CB  VAL A 264      67.370  94.791  70.609  1.00  0.00           C  
ATOM   3399  HB  VAL A 264      67.553  93.991  69.891  1.00  0.00           H  
ATOM   3400  CG1 VAL A 264      65.981  95.320  70.263  1.00  0.00           C  
ATOM   3401 HG11 VAL A 264      65.662  96.010  71.044  1.00  0.00           H  
ATOM   3402 HG12 VAL A 264      65.950  95.857  69.315  1.00  0.00           H  
ATOM   3403 HG13 VAL A 264      65.312  94.464  70.179  1.00  0.00           H  
ATOM   3404  CG2 VAL A 264      68.415  95.848  70.283  1.00  0.00           C  
ATOM   3405 HG21 VAL A 264      68.359  96.193  69.251  1.00  0.00           H  
ATOM   3406 HG22 VAL A 264      68.492  96.660  71.006  1.00  0.00           H  
ATOM   3407 HG23 VAL A 264      69.393  95.400  70.457  1.00  0.00           H  
ATOM   3408  C   VAL A 264      66.688  92.973  72.132  1.00  0.00           C  
ATOM   3409  O   VAL A 264      66.951  91.919  71.688  1.00  0.00           O  
ATOM   3410  N   ALA A 265      65.526  93.144  72.792  1.00  0.00           N  
ATOM   3411  H   ALA A 265      65.382  94.000  73.308  1.00  0.00           H  
ATOM   3412  CA  ALA A 265      64.559  92.089  73.061  1.00  0.00           C  
ATOM   3413  HA  ALA A 265      64.583  91.439  72.186  1.00  0.00           H  
ATOM   3414  CB  ALA A 265      64.999  91.211  74.242  1.00  0.00           C  
ATOM   3415  HB1 ALA A 265      64.988  91.899  75.088  1.00  0.00           H  
ATOM   3416  HB2 ALA A 265      64.391  90.318  74.384  1.00  0.00           H  
ATOM   3417  HB3 ALA A 265      66.000  90.789  74.151  1.00  0.00           H  
ATOM   3418  C   ALA A 265      63.121  92.585  73.259  1.00  0.00           C  
ATOM   3419  O   ALA A 265      62.890  93.675  73.678  1.00  0.00           O  
ATOM   3420  N   TYR A 266      62.250  91.612  72.928  1.00  0.00           N  
ATOM   3421  H   TYR A 266      62.519  90.849  72.323  1.00  0.00           H  
ATOM   3422  CA  TYR A 266      60.828  91.707  73.180  1.00  0.00           C  
ATOM   3423  HA  TYR A 266      60.691  92.266  74.106  1.00  0.00           H  
ATOM   3424  CB  TYR A 266      60.111  92.647  72.232  1.00  0.00           C  
ATOM   3425  HB2 TYR A 266      59.082  92.293  72.162  1.00  0.00           H  
ATOM   3426  HB3 TYR A 266      60.358  93.611  72.676  1.00  0.00           H  
ATOM   3427  CG  TYR A 266      60.622  92.586  70.789  1.00  0.00           C  
ATOM   3428  CD1 TYR A 266      59.941  91.819  69.815  1.00  0.00           C  
ATOM   3429  HD1 TYR A 266      59.116  91.214  70.160  1.00  0.00           H  
ATOM   3430  CE1 TYR A 266      60.377  91.729  68.454  1.00  0.00           C  
ATOM   3431  HE1 TYR A 266      59.911  91.105  67.706  1.00  0.00           H  
ATOM   3432  CZ  TYR A 266      61.541  92.412  68.096  1.00  0.00           C  
ATOM   3433  OH  TYR A 266      61.887  92.510  66.766  1.00  0.00           O  
ATOM   3434  HH  TYR A 266      61.560  91.754  66.272  1.00  0.00           H  
ATOM   3435  CE2 TYR A 266      62.294  93.177  68.999  1.00  0.00           C  
ATOM   3436  HE2 TYR A 266      63.159  93.673  68.584  1.00  0.00           H  
ATOM   3437  CD2 TYR A 266      61.850  93.267  70.349  1.00  0.00           C  
ATOM   3438  HD2 TYR A 266      62.375  93.945  71.006  1.00  0.00           H  
ATOM   3439  C   TYR A 266      60.117  90.329  73.255  1.00  0.00           C  
ATOM   3440  O   TYR A 266      60.517  89.269  72.647  1.00  0.00           O  
ATOM   3441  N   ILE A 267      59.103  90.250  74.092  1.00  0.00           N  
ATOM   3442  H   ILE A 267      58.790  91.098  74.542  1.00  0.00           H  
ATOM   3443  CA  ILE A 267      58.197  89.106  74.198  1.00  0.00           C  
ATOM   3444  HA  ILE A 267      58.330  88.413  73.368  1.00  0.00           H  
ATOM   3445  CB  ILE A 267      58.514  88.393  75.492  1.00  0.00           C  
ATOM   3446  HB  ILE A 267      58.573  89.204  76.217  1.00  0.00           H  
ATOM   3447  CG2 ILE A 267      57.366  87.428  76.009  1.00  0.00           C  
ATOM   3448 HG21 ILE A 267      57.691  86.703  76.755  1.00  0.00           H  
ATOM   3449 HG22 ILE A 267      56.570  88.109  76.309  1.00  0.00           H  
ATOM   3450 HG23 ILE A 267      57.067  86.945  75.079  1.00  0.00           H  
ATOM   3451  CG1 ILE A 267      59.874  87.602  75.389  1.00  0.00           C  
ATOM   3452 HG12 ILE A 267      59.625  86.786  74.711  1.00  0.00           H  
ATOM   3453 HG13 ILE A 267      60.585  88.328  74.994  1.00  0.00           H  
ATOM   3454  CD1 ILE A 267      60.441  87.115  76.732  1.00  0.00           C  
ATOM   3455 HD11 ILE A 267      61.389  86.653  76.459  1.00  0.00           H  
ATOM   3456 HD12 ILE A 267      60.647  87.918  77.440  1.00  0.00           H  
ATOM   3457 HD13 ILE A 267      59.763  86.367  77.145  1.00  0.00           H  
ATOM   3458  C   ILE A 267      56.729  89.578  74.166  1.00  0.00           C  
ATOM   3459  O   ILE A 267      56.437  90.673  74.616  1.00  0.00           O  
ATOM   3460  N   VAL A 268      55.773  88.768  73.718  1.00  0.00           N  
ATOM   3461  H   VAL A 268      56.061  87.967  73.173  1.00  0.00           H  
ATOM   3462  CA  VAL A 268      54.280  89.013  73.883  1.00  0.00           C  
ATOM   3463  HA  VAL A 268      54.067  89.769  74.638  1.00  0.00           H  
ATOM   3464  CB  VAL A 268      53.582  89.385  72.579  1.00  0.00           C  
ATOM   3465  HB  VAL A 268      53.640  88.543  71.888  1.00  0.00           H  
ATOM   3466  CG1 VAL A 268      52.151  89.702  72.928  1.00  0.00           C  
ATOM   3467 HG11 VAL A 268      51.620  88.789  73.197  1.00  0.00           H  
ATOM   3468 HG12 VAL A 268      52.154  90.474  73.697  1.00  0.00           H  
ATOM   3469 HG13 VAL A 268      51.688  90.131  72.039  1.00  0.00           H  
ATOM   3470  CG2 VAL A 268      54.207  90.579  71.921  1.00  0.00           C  
ATOM   3471 HG21 VAL A 268      53.841  90.776  70.913  1.00  0.00           H  
ATOM   3472 HG22 VAL A 268      53.825  91.437  72.474  1.00  0.00           H  
ATOM   3473 HG23 VAL A 268      55.296  90.606  71.887  1.00  0.00           H  
ATOM   3474  C   VAL A 268      53.803  87.720  74.483  1.00  0.00           C  
ATOM   3475  O   VAL A 268      54.161  86.682  73.957  1.00  0.00           O  
ATOM   3476  N   CYS A 269      53.069  87.794  75.579  1.00  0.00           N  
ATOM   3477  H   CYS A 269      52.674  88.668  75.898  1.00  0.00           H  
ATOM   3478  CA  CYS A 269      52.732  86.615  76.435  1.00  0.00           C  
ATOM   3479  HA  CYS A 269      52.472  85.787  75.776  1.00  0.00           H  
ATOM   3480  CB  CYS A 269      54.040  86.246  77.227  1.00  0.00           C  
ATOM   3481  HB2 CYS A 269      54.071  85.255  77.681  1.00  0.00           H  
ATOM   3482  HB3 CYS A 269      54.903  86.395  76.578  1.00  0.00           H  
ATOM   3483  SG  CYS A 269      54.204  87.420  78.593  1.00  0.00           S  
ATOM   3484  HG  CYS A 269      54.744  88.463  77.957  1.00  0.00           H  
ATOM   3485  C   CYS A 269      51.429  86.893  77.249  1.00  0.00           C  
ATOM   3486  O   CYS A 269      50.767  87.948  77.101  1.00  0.00           O  
ATOM   3487  N   ASP A 270      51.087  85.929  78.144  1.00  0.00           N  
ATOM   3488  H   ASP A 270      51.444  85.006  77.940  1.00  0.00           H  
ATOM   3489  CA  ASP A 270      49.878  86.057  79.014  1.00  0.00           C  
ATOM   3490  HA  ASP A 270      49.555  87.094  79.107  1.00  0.00           H  
ATOM   3491  CB  ASP A 270      48.586  85.380  78.388  1.00  0.00           C  
ATOM   3492  HB2 ASP A 270      47.662  85.738  78.843  1.00  0.00           H  
ATOM   3493  HB3 ASP A 270      48.610  85.464  77.302  1.00  0.00           H  
ATOM   3494  CG  ASP A 270      48.585  83.859  78.565  1.00  0.00           C  
ATOM   3495  OD1 ASP A 270      47.498  83.303  78.474  1.00  0.00           O  
ATOM   3496  OD2 ASP A 270      49.647  83.201  78.822  1.00  0.00           O  
ATOM   3497  C   ASP A 270      50.262  85.437  80.440  1.00  0.00           C  
ATOM   3498  O   ASP A 270      49.427  85.155  81.256  1.00  0.00           O  
ATOM   3499  N   PHE A 271      51.553  85.286  80.677  1.00  0.00           N  
ATOM   3500  H   PHE A 271      52.181  85.606  79.954  1.00  0.00           H  
ATOM   3501  CA  PHE A 271      52.107  84.805  81.919  1.00  0.00           C  
ATOM   3502  HA  PHE A 271      51.785  83.782  82.109  1.00  0.00           H  
ATOM   3503  CB  PHE A 271      53.569  84.569  81.555  1.00  0.00           C  
ATOM   3504  HB2 PHE A 271      54.039  85.523  81.317  1.00  0.00           H  
ATOM   3505  HB3 PHE A 271      54.141  84.310  82.446  1.00  0.00           H  
ATOM   3506  CG  PHE A 271      53.932  83.514  80.545  1.00  0.00           C  
ATOM   3507  CD1 PHE A 271      53.459  82.154  80.636  1.00  0.00           C  
ATOM   3508  HD1 PHE A 271      52.767  81.896  81.424  1.00  0.00           H  
ATOM   3509  CE1 PHE A 271      53.930  81.152  79.812  1.00  0.00           C  
ATOM   3510  HE1 PHE A 271      53.628  80.138  80.033  1.00  0.00           H  
ATOM   3511  CZ  PHE A 271      54.936  81.440  78.869  1.00  0.00           C  
ATOM   3512  HZ  PHE A 271      55.247  80.591  78.279  1.00  0.00           H  
ATOM   3513  CE2 PHE A 271      55.414  82.741  78.648  1.00  0.00           C  
ATOM   3514  HE2 PHE A 271      56.150  83.023  77.910  1.00  0.00           H  
ATOM   3515  CD2 PHE A 271      54.871  83.724  79.460  1.00  0.00           C  
ATOM   3516  HD2 PHE A 271      55.267  84.724  79.358  1.00  0.00           H  
ATOM   3517  C   PHE A 271      51.980  85.810  83.092  1.00  0.00           C  
ATOM   3518  O   PHE A 271      51.458  86.938  82.969  1.00  0.00           O  
ATOM   3519  N   HIE A 272      52.437  85.324  84.262  1.00  0.00           N  
ATOM   3520  H   HIE A 272      53.001  84.487  84.218  1.00  0.00           H  
ATOM   3521  CA  HIE A 272      52.241  85.989  85.476  1.00  0.00           C  
ATOM   3522  HA  HIE A 272      52.357  87.032  85.181  1.00  0.00           H  
ATOM   3523  CB  HIE A 272      50.807  85.738  85.947  1.00  0.00           C  
ATOM   3524  HB2 HIE A 272      50.131  85.986  85.129  1.00  0.00           H  
ATOM   3525  HB3 HIE A 272      50.730  84.667  86.135  1.00  0.00           H  
ATOM   3526  CG  HIE A 272      50.262  86.417  87.166  1.00  0.00           C  
ATOM   3527  ND1 HIE A 272      50.372  86.019  88.510  1.00  0.00           N  
ATOM   3528  CE1 HIE A 272      49.648  86.910  89.172  1.00  0.00           C  
ATOM   3529  HE1 HIE A 272      49.552  87.059  90.237  1.00  0.00           H  
ATOM   3530  NE2 HIE A 272      49.179  87.859  88.334  1.00  0.00           N  
ATOM   3531  HE2 HIE A 272      48.646  88.675  88.597  1.00  0.00           H  
ATOM   3532  CD2 HIE A 272      49.557  87.567  87.005  1.00  0.00           C  
ATOM   3533  HD2 HIE A 272      49.246  88.069  86.100  1.00  0.00           H  
ATOM   3534  C   HIE A 272      53.268  85.568  86.529  1.00  0.00           C  
ATOM   3535  O   HIE A 272      53.923  84.599  86.308  1.00  0.00           O  
ATOM   3536  N   SER A 273      53.587  86.432  87.517  1.00  0.00           N  
ATOM   3537  H   SER A 273      52.893  87.152  87.659  1.00  0.00           H  
ATOM   3538  CA  SER A 273      54.912  86.418  88.222  1.00  0.00           C  
ATOM   3539  HA  SER A 273      55.413  85.478  87.988  1.00  0.00           H  
ATOM   3540  CB  SER A 273      55.739  87.580  87.736  1.00  0.00           C  
ATOM   3541  HB2 SER A 273      56.773  87.594  88.083  1.00  0.00           H  
ATOM   3542  HB3 SER A 273      55.721  87.547  86.647  1.00  0.00           H  
ATOM   3543  OG  SER A 273      55.159  88.896  87.937  1.00  0.00           O  
ATOM   3544  HG  SER A 273      54.333  89.045  87.471  1.00  0.00           H  
ATOM   3545  C   SER A 273      54.912  86.508  89.759  1.00  0.00           C  
ATOM   3546  O   SER A 273      53.886  86.744  90.385  1.00  0.00           O  
ATOM   3547  N   LEU A 274      56.115  86.375  90.350  1.00  0.00           N  
ATOM   3548  H   LEU A 274      56.879  86.140  89.733  1.00  0.00           H  
ATOM   3549  CA  LEU A 274      56.417  86.964  91.718  1.00  0.00           C  
ATOM   3550  HA  LEU A 274      55.514  87.388  92.157  1.00  0.00           H  
ATOM   3551  CB  LEU A 274      56.940  85.811  92.618  1.00  0.00           C  
ATOM   3552  HB2 LEU A 274      57.797  85.515  92.014  1.00  0.00           H  
ATOM   3553  HB3 LEU A 274      57.348  86.200  93.550  1.00  0.00           H  
ATOM   3554  CG  LEU A 274      55.948  84.586  92.878  1.00  0.00           C  
ATOM   3555  HG  LEU A 274      55.666  84.059  91.967  1.00  0.00           H  
ATOM   3556  CD1 LEU A 274      56.576  83.448  93.679  1.00  0.00           C  
ATOM   3557 HD11 LEU A 274      57.488  83.130  93.176  1.00  0.00           H  
ATOM   3558 HD12 LEU A 274      56.931  83.733  94.670  1.00  0.00           H  
ATOM   3559 HD13 LEU A 274      55.907  82.587  93.679  1.00  0.00           H  
ATOM   3560  CD2 LEU A 274      54.710  84.970  93.641  1.00  0.00           C  
ATOM   3561 HD21 LEU A 274      53.958  84.182  93.613  1.00  0.00           H  
ATOM   3562 HD22 LEU A 274      54.834  85.160  94.707  1.00  0.00           H  
ATOM   3563 HD23 LEU A 274      54.273  85.868  93.204  1.00  0.00           H  
ATOM   3564  C   LEU A 274      57.355  88.143  91.560  1.00  0.00           C  
ATOM   3565  O   LEU A 274      58.034  88.258  90.558  1.00  0.00           O  
ATOM   3566  N   SER A 275      57.433  89.052  92.534  1.00  0.00           N  
ATOM   3567  H   SER A 275      56.906  88.932  93.388  1.00  0.00           H  
ATOM   3568  CA  SER A 275      58.187  90.264  92.400  1.00  0.00           C  
ATOM   3569  HA  SER A 275      59.096  90.046  91.840  1.00  0.00           H  
ATOM   3570  CB  SER A 275      57.342  91.350  91.630  1.00  0.00           C  
ATOM   3571  HB2 SER A 275      57.056  90.850  90.704  1.00  0.00           H  
ATOM   3572  HB3 SER A 275      56.399  91.471  92.163  1.00  0.00           H  
ATOM   3573  OG  SER A 275      58.074  92.536  91.451  1.00  0.00           O  
ATOM   3574  HG  SER A 275      58.783  92.348  90.832  1.00  0.00           H  
ATOM   3575  C   SER A 275      58.701  90.778  93.688  1.00  0.00           C  
ATOM   3576  O   SER A 275      58.133  90.438  94.692  1.00  0.00           O  
ATOM   3577  N   GLY A 276      59.743  91.592  93.757  1.00  0.00           N  
ATOM   3578  H   GLY A 276      60.064  91.962  92.874  1.00  0.00           H  
ATOM   3579  CA  GLY A 276      60.427  92.153  94.933  1.00  0.00           C  
ATOM   3580  HA2 GLY A 276      59.586  92.529  95.516  1.00  0.00           H  
ATOM   3581  HA3 GLY A 276      60.972  91.352  95.433  1.00  0.00           H  
ATOM   3582  C   GLY A 276      61.381  93.317  94.526  1.00  0.00           C  
ATOM   3583  O   GLY A 276      61.363  93.696  93.346  1.00  0.00           O  
ATOM   3584  N   PHE A 277      61.992  93.972  95.520  1.00  0.00           N  
ATOM   3585  H   PHE A 277      61.738  93.564  96.408  1.00  0.00           H  
ATOM   3586  CA  PHE A 277      63.081  94.971  95.282  1.00  0.00           C  
ATOM   3587  HA  PHE A 277      63.253  95.192  94.229  1.00  0.00           H  
ATOM   3588  CB  PHE A 277      62.677  96.238  95.946  1.00  0.00           C  
ATOM   3589  HB2 PHE A 277      62.448  96.004  96.986  1.00  0.00           H  
ATOM   3590  HB3 PHE A 277      63.522  96.924  96.014  1.00  0.00           H  
ATOM   3591  CG  PHE A 277      61.454  96.917  95.331  1.00  0.00           C  
ATOM   3592  CD1 PHE A 277      61.550  97.717  94.201  1.00  0.00           C  
ATOM   3593  HD1 PHE A 277      62.512  97.964  93.776  1.00  0.00           H  
ATOM   3594  CE1 PHE A 277      60.378  98.194  93.560  1.00  0.00           C  
ATOM   3595  HE1 PHE A 277      60.587  98.838  92.719  1.00  0.00           H  
ATOM   3596  CZ  PHE A 277      59.102  97.912  94.105  1.00  0.00           C  
ATOM   3597  HZ  PHE A 277      58.253  98.297  93.561  1.00  0.00           H  
ATOM   3598  CE2 PHE A 277      58.991  97.040  95.197  1.00  0.00           C  
ATOM   3599  HE2 PHE A 277      58.004  96.652  95.399  1.00  0.00           H  
ATOM   3600  CD2 PHE A 277      60.163  96.569  95.821  1.00  0.00           C  
ATOM   3601  HD2 PHE A 277      60.150  95.944  96.701  1.00  0.00           H  
ATOM   3602  C   PHE A 277      64.402  94.566  95.870  1.00  0.00           C  
ATOM   3603  O   PHE A 277      64.557  94.162  97.038  1.00  0.00           O  
ATOM   3604  N   THR A 278      65.506  94.867  95.164  1.00  0.00           N  
ATOM   3605  H   THR A 278      65.373  95.245  94.237  1.00  0.00           H  
ATOM   3606  CA  THR A 278      66.912  94.853  95.667  1.00  0.00           C  
ATOM   3607  HA  THR A 278      67.157  93.911  96.156  1.00  0.00           H  
ATOM   3608  CB  THR A 278      68.009  95.091  94.640  1.00  0.00           C  
ATOM   3609  HB  THR A 278      68.994  95.112  95.106  1.00  0.00           H  
ATOM   3610  CG2 THR A 278      68.132  94.157  93.480  1.00  0.00           C  
ATOM   3611 HG21 THR A 278      67.112  93.834  93.270  1.00  0.00           H  
ATOM   3612 HG22 THR A 278      68.563  94.812  92.723  1.00  0.00           H  
ATOM   3613 HG23 THR A 278      68.839  93.399  93.819  1.00  0.00           H  
ATOM   3614  OG1 THR A 278      67.821  96.359  94.055  1.00  0.00           O  
ATOM   3615  HG1 THR A 278      68.675  96.754  93.860  1.00  0.00           H  
ATOM   3616  C   THR A 278      66.969  95.796  96.832  1.00  0.00           C  
ATOM   3617  O   THR A 278      66.005  96.552  97.083  1.00  0.00           O  
ATOM   3618  N   SER A 279      68.199  95.891  97.420  1.00  0.00           N  
ATOM   3619  H   SER A 279      68.850  95.139  97.246  1.00  0.00           H  
ATOM   3620  CA  SER A 279      68.627  96.952  98.380  1.00  0.00           C  
ATOM   3621  HA  SER A 279      67.884  97.128  99.159  1.00  0.00           H  
ATOM   3622  CB  SER A 279      69.931  96.517  99.040  1.00  0.00           C  
ATOM   3623  HB2 SER A 279      69.710  95.575  99.542  1.00  0.00           H  
ATOM   3624  HB3 SER A 279      70.621  96.283  98.229  1.00  0.00           H  
ATOM   3625  OG  SER A 279      70.517  97.453  99.873  1.00  0.00           O  
ATOM   3626  HG  SER A 279      70.677  98.247  99.357  1.00  0.00           H  
ATOM   3627  C   SER A 279      68.764  98.263  97.551  1.00  0.00           C  
ATOM   3628  O   SER A 279      68.226  99.270  97.907  1.00  0.00           O  
ATOM   3629  N   SER A 280      69.290  98.223  96.312  1.00  0.00           N  
ATOM   3630  H   SER A 280      69.579  97.303  96.013  1.00  0.00           H  
ATOM   3631  CA  SER A 280      69.562  99.358  95.456  1.00  0.00           C  
ATOM   3632  HA  SER A 280      69.998 100.094  96.131  1.00  0.00           H  
ATOM   3633  CB  SER A 280      70.594  98.994  94.374  1.00  0.00           C  
ATOM   3634  HB2 SER A 280      70.859  99.896  93.822  1.00  0.00           H  
ATOM   3635  HB3 SER A 280      71.506  98.577  94.800  1.00  0.00           H  
ATOM   3636  OG  SER A 280      70.056  97.984  93.530  1.00  0.00           O  
ATOM   3637  HG  SER A 280      70.709  97.645  92.913  1.00  0.00           H  
ATOM   3638  C   SER A 280      68.340 100.046  94.892  1.00  0.00           C  
ATOM   3639  O   SER A 280      68.423 101.085  94.212  1.00  0.00           O  
ATOM   3640  N   GLY A 281      67.137  99.483  95.074  1.00  0.00           N  
ATOM   3641  H   GLY A 281      66.981  98.767  95.769  1.00  0.00           H  
ATOM   3642  CA  GLY A 281      65.910  99.896  94.335  1.00  0.00           C  
ATOM   3643  HA2 GLY A 281      65.022  99.431  94.762  1.00  0.00           H  
ATOM   3644  HA3 GLY A 281      65.971 100.981  94.425  1.00  0.00           H  
ATOM   3645  C   GLY A 281      65.709  99.495  92.830  1.00  0.00           C  
ATOM   3646  O   GLY A 281      64.874 100.060  92.139  1.00  0.00           O  
ATOM   3647  N   VAL A 282      66.314  98.369  92.358  1.00  0.00           N  
ATOM   3648  H   VAL A 282      67.002  97.927  92.950  1.00  0.00           H  
ATOM   3649  CA  VAL A 282      65.955  97.625  91.131  1.00  0.00           C  
ATOM   3650  HA  VAL A 282      65.625  98.363  90.400  1.00  0.00           H  
ATOM   3651  CB  VAL A 282      67.036  96.692  90.639  1.00  0.00           C  
ATOM   3652  HB  VAL A 282      67.229  96.014  91.470  1.00  0.00           H  
ATOM   3653  CG1 VAL A 282      66.594  95.895  89.338  1.00  0.00           C  
ATOM   3654 HG11 VAL A 282      65.650  95.357  89.426  1.00  0.00           H  
ATOM   3655 HG12 VAL A 282      66.898  96.444  88.447  1.00  0.00           H  
ATOM   3656 HG13 VAL A 282      67.371  95.135  89.421  1.00  0.00           H  
ATOM   3657  CG2 VAL A 282      68.305  97.430  90.374  1.00  0.00           C  
ATOM   3658 HG21 VAL A 282      68.758  97.881  91.257  1.00  0.00           H  
ATOM   3659 HG22 VAL A 282      69.023  96.655  90.103  1.00  0.00           H  
ATOM   3660 HG23 VAL A 282      68.230  98.098  89.516  1.00  0.00           H  
ATOM   3661  C   VAL A 282      64.695  96.767  91.470  1.00  0.00           C  
ATOM   3662  O   VAL A 282      64.736  95.889  92.335  1.00  0.00           O  
ATOM   3663  N   LYS A 283      63.565  96.969  90.706  1.00  0.00           N  
ATOM   3664  H   LYS A 283      63.543  97.721  90.033  1.00  0.00           H  
ATOM   3665  CA  LYS A 283      62.423  96.062  90.854  1.00  0.00           C  
ATOM   3666  HA  LYS A 283      62.326  95.925  91.931  1.00  0.00           H  
ATOM   3667  CB  LYS A 283      61.125  96.614  90.224  1.00  0.00           C  
ATOM   3668  HB2 LYS A 283      61.079  97.664  90.514  1.00  0.00           H  
ATOM   3669  HB3 LYS A 283      61.332  96.547  89.156  1.00  0.00           H  
ATOM   3670  CG  LYS A 283      59.998  95.711  90.695  1.00  0.00           C  
ATOM   3671  HG2 LYS A 283      60.091  94.713  90.267  1.00  0.00           H  
ATOM   3672  HG3 LYS A 283      59.884  95.643  91.777  1.00  0.00           H  
ATOM   3673  CD  LYS A 283      58.724  96.395  90.072  1.00  0.00           C  
ATOM   3674  HD2 LYS A 283      58.659  97.410  90.464  1.00  0.00           H  
ATOM   3675  HD3 LYS A 283      58.909  96.448  88.999  1.00  0.00           H  
ATOM   3676  CE  LYS A 283      57.493  95.596  90.372  1.00  0.00           C  
ATOM   3677  HE2 LYS A 283      57.453  94.696  89.758  1.00  0.00           H  
ATOM   3678  HE3 LYS A 283      57.491  95.388  91.442  1.00  0.00           H  
ATOM   3679  NZ  LYS A 283      56.251  96.367  90.048  1.00  0.00           N  
ATOM   3680  HZ1 LYS A 283      56.106  96.335  89.049  1.00  0.00           H  
ATOM   3681  HZ2 LYS A 283      55.391  96.142  90.527  1.00  0.00           H  
ATOM   3682  HZ3 LYS A 283      56.374  97.353  90.230  1.00  0.00           H  
ATOM   3683  C   LYS A 283      62.744  94.707  90.192  1.00  0.00           C  
ATOM   3684  O   LYS A 283      63.116  94.588  88.993  1.00  0.00           O  
ATOM   3685  N   VAL A 284      62.711  93.594  90.942  1.00  0.00           N  
ATOM   3686  H   VAL A 284      62.537  93.663  91.935  1.00  0.00           H  
ATOM   3687  CA  VAL A 284      62.998  92.251  90.375  1.00  0.00           C  
ATOM   3688  HA  VAL A 284      63.281  92.274  89.322  1.00  0.00           H  
ATOM   3689  CB  VAL A 284      63.986  91.451  91.218  1.00  0.00           C  
ATOM   3690  HB  VAL A 284      63.432  91.276  92.141  1.00  0.00           H  
ATOM   3691  CG1 VAL A 284      64.437  90.111  90.694  1.00  0.00           C  
ATOM   3692 HG11 VAL A 284      64.818  90.156  89.673  1.00  0.00           H  
ATOM   3693 HG12 VAL A 284      65.058  89.601  91.430  1.00  0.00           H  
ATOM   3694 HG13 VAL A 284      63.549  89.483  90.631  1.00  0.00           H  
ATOM   3695  CG2 VAL A 284      65.232  92.321  91.423  1.00  0.00           C  
ATOM   3696 HG21 VAL A 284      65.656  92.641  90.472  1.00  0.00           H  
ATOM   3697 HG22 VAL A 284      64.929  93.206  91.984  1.00  0.00           H  
ATOM   3698 HG23 VAL A 284      65.917  91.682  91.980  1.00  0.00           H  
ATOM   3699  C   VAL A 284      61.590  91.588  90.225  1.00  0.00           C  
ATOM   3700  O   VAL A 284      60.809  91.524  91.203  1.00  0.00           O  
ATOM   3701  N   SER A 285      61.334  90.962  89.083  1.00  0.00           N  
ATOM   3702  H   SER A 285      62.076  91.120  88.416  1.00  0.00           H  
ATOM   3703  CA  SER A 285      60.040  90.330  88.729  1.00  0.00           C  
ATOM   3704  HA  SER A 285      59.433  90.058  89.593  1.00  0.00           H  
ATOM   3705  CB  SER A 285      59.182  91.317  87.814  1.00  0.00           C  
ATOM   3706  HB2 SER A 285      59.841  91.585  86.988  1.00  0.00           H  
ATOM   3707  HB3 SER A 285      58.266  90.810  87.510  1.00  0.00           H  
ATOM   3708  OG  SER A 285      58.860  92.475  88.523  1.00  0.00           O  
ATOM   3709  HG  SER A 285      59.462  93.140  88.181  1.00  0.00           H  
ATOM   3710  C   SER A 285      60.315  88.927  87.994  1.00  0.00           C  
ATOM   3711  O   SER A 285      60.791  88.900  86.883  1.00  0.00           O  
ATOM   3712  N   ILE A 286      59.903  87.834  88.599  1.00  0.00           N  
ATOM   3713  H   ILE A 286      59.464  87.900  89.507  1.00  0.00           H  
ATOM   3714  CA  ILE A 286      60.030  86.447  87.973  1.00  0.00           C  
ATOM   3715  HA  ILE A 286      60.718  86.483  87.128  1.00  0.00           H  
ATOM   3716  CB  ILE A 286      60.754  85.481  88.987  1.00  0.00           C  
ATOM   3717  HB  ILE A 286      59.970  85.076  89.626  1.00  0.00           H  
ATOM   3718  CG2 ILE A 286      61.473  84.239  88.332  1.00  0.00           C  
ATOM   3719 HG21 ILE A 286      62.292  84.476  87.652  1.00  0.00           H  
ATOM   3720 HG22 ILE A 286      61.817  83.586  89.135  1.00  0.00           H  
ATOM   3721 HG23 ILE A 286      60.794  83.618  87.749  1.00  0.00           H  
ATOM   3722  CG1 ILE A 286      61.638  86.059  90.047  1.00  0.00           C  
ATOM   3723 HG12 ILE A 286      61.066  86.826  90.569  1.00  0.00           H  
ATOM   3724 HG13 ILE A 286      61.859  85.290  90.787  1.00  0.00           H  
ATOM   3725  CD1 ILE A 286      62.915  86.748  89.634  1.00  0.00           C  
ATOM   3726 HD11 ILE A 286      63.490  87.128  90.478  1.00  0.00           H  
ATOM   3727 HD12 ILE A 286      63.623  86.080  89.143  1.00  0.00           H  
ATOM   3728 HD13 ILE A 286      62.764  87.594  88.964  1.00  0.00           H  
ATOM   3729  C   ILE A 286      58.753  85.758  87.387  1.00  0.00           C  
ATOM   3730  O   ILE A 286      57.917  85.165  88.095  1.00  0.00           O  
ATOM   3731  N   TYR A 287      58.576  85.803  86.076  1.00  0.00           N  
ATOM   3732  H   TYR A 287      59.341  86.182  85.536  1.00  0.00           H  
ATOM   3733  CA  TYR A 287      57.487  85.238  85.222  1.00  0.00           C  
ATOM   3734  HA  TYR A 287      56.568  85.261  85.808  1.00  0.00           H  
ATOM   3735  CB  TYR A 287      57.404  86.000  83.864  1.00  0.00           C  
ATOM   3736  HB2 TYR A 287      58.327  85.905  83.293  1.00  0.00           H  
ATOM   3737  HB3 TYR A 287      56.597  85.551  83.286  1.00  0.00           H  
ATOM   3738  CG  TYR A 287      57.019  87.448  84.084  1.00  0.00           C  
ATOM   3739  CD1 TYR A 287      57.899  88.460  84.418  1.00  0.00           C  
ATOM   3740  HD1 TYR A 287      58.903  88.064  84.474  1.00  0.00           H  
ATOM   3741  CE1 TYR A 287      57.521  89.776  84.712  1.00  0.00           C  
ATOM   3742  HE1 TYR A 287      58.215  90.595  84.831  1.00  0.00           H  
ATOM   3743  CZ  TYR A 287      56.138  90.039  84.724  1.00  0.00           C  
ATOM   3744  OH  TYR A 287      55.674  91.316  84.981  1.00  0.00           O  
ATOM   3745  HH  TYR A 287      54.760  91.349  84.691  1.00  0.00           H  
ATOM   3746  CE2 TYR A 287      55.231  89.042  84.291  1.00  0.00           C  
ATOM   3747  HE2 TYR A 287      54.176  89.266  84.241  1.00  0.00           H  
ATOM   3748  CD2 TYR A 287      55.683  87.745  83.979  1.00  0.00           C  
ATOM   3749  HD2 TYR A 287      54.926  87.003  83.773  1.00  0.00           H  
ATOM   3750  C   TYR A 287      57.650  83.787  84.844  1.00  0.00           C  
ATOM   3751  O   TYR A 287      58.725  83.373  84.392  1.00  0.00           O  
ATOM   3752  N   ALA A 288      56.543  83.051  85.000  1.00  0.00           N  
ATOM   3753  H   ALA A 288      55.742  83.465  85.456  1.00  0.00           H  
ATOM   3754  CA  ALA A 288      56.374  81.664  84.449  1.00  0.00           C  
ATOM   3755  HA  ALA A 288      57.058  81.418  83.637  1.00  0.00           H  
ATOM   3756  CB  ALA A 288      56.614  80.754  85.606  1.00  0.00           C  
ATOM   3757  HB1 ALA A 288      56.196  81.093  86.554  1.00  0.00           H  
ATOM   3758  HB2 ALA A 288      56.263  79.754  85.350  1.00  0.00           H  
ATOM   3759  HB3 ALA A 288      57.691  80.765  85.775  1.00  0.00           H  
ATOM   3760  C   ALA A 288      54.891  81.455  84.010  1.00  0.00           C  
ATOM   3761  O   ALA A 288      54.167  82.410  83.953  1.00  0.00           O  
ATOM   3762  N   SER A 289      54.491  80.224  83.777  1.00  0.00           N  
ATOM   3763  H   SER A 289      55.171  79.479  83.816  1.00  0.00           H  
ATOM   3764  CA  SER A 289      53.037  79.932  83.701  1.00  0.00           C  
ATOM   3765  HA  SER A 289      52.653  80.489  82.847  1.00  0.00           H  
ATOM   3766  CB  SER A 289      52.782  78.472  83.385  1.00  0.00           C  
ATOM   3767  HB2 SER A 289      53.151  78.200  82.396  1.00  0.00           H  
ATOM   3768  HB3 SER A 289      53.330  77.950  84.170  1.00  0.00           H  
ATOM   3769  OG  SER A 289      51.413  78.139  83.403  1.00  0.00           O  
ATOM   3770  HG  SER A 289      51.308  77.242  83.079  1.00  0.00           H  
ATOM   3771  C   SER A 289      52.334  80.255  84.978  1.00  0.00           C  
ATOM   3772  O   SER A 289      52.835  79.813  86.048  1.00  0.00           O  
ATOM   3773  N   PRO A 290      51.152  80.899  84.971  1.00  0.00           N  
ATOM   3774  CD  PRO A 290      50.473  81.333  83.757  1.00  0.00           C  
ATOM   3775  HD2 PRO A 290      50.134  80.464  83.194  1.00  0.00           H  
ATOM   3776  HD3 PRO A 290      50.981  82.021  83.081  1.00  0.00           H  
ATOM   3777  CG  PRO A 290      49.204  81.968  84.185  1.00  0.00           C  
ATOM   3778  HG2 PRO A 290      48.482  81.663  83.427  1.00  0.00           H  
ATOM   3779  HG3 PRO A 290      49.308  83.050  84.275  1.00  0.00           H  
ATOM   3780  CB  PRO A 290      48.924  81.304  85.497  1.00  0.00           C  
ATOM   3781  HB2 PRO A 290      48.314  80.408  85.384  1.00  0.00           H  
ATOM   3782  HB3 PRO A 290      48.409  81.953  86.206  1.00  0.00           H  
ATOM   3783  CA  PRO A 290      50.287  81.114  86.099  1.00  0.00           C  
ATOM   3784  HA  PRO A 290      50.626  82.046  86.552  1.00  0.00           H  
ATOM   3785  C   PRO A 290      50.028  79.919  87.035  1.00  0.00           C  
ATOM   3786  O   PRO A 290      49.906  80.013  88.266  1.00  0.00           O  
ATOM   3787  N   ASP A 291      50.091  78.753  86.354  1.00  0.00           N  
ATOM   3788  H   ASP A 291      50.330  78.804  85.374  1.00  0.00           H  
ATOM   3789  CA  ASP A 291      49.799  77.443  86.979  1.00  0.00           C  
ATOM   3790  HA  ASP A 291      49.118  77.543  87.824  1.00  0.00           H  
ATOM   3791  CB  ASP A 291      49.061  76.488  86.014  1.00  0.00           C  
ATOM   3792  HB2 ASP A 291      49.721  76.265  85.175  1.00  0.00           H  
ATOM   3793  HB3 ASP A 291      48.843  75.584  86.583  1.00  0.00           H  
ATOM   3794  CG  ASP A 291      47.789  77.064  85.392  1.00  0.00           C  
ATOM   3795  OD1 ASP A 291      47.148  77.831  86.085  1.00  0.00           O  
ATOM   3796  OD2 ASP A 291      47.365  76.746  84.244  1.00  0.00           O  
ATOM   3797  C   ASP A 291      51.078  76.854  87.689  1.00  0.00           C  
ATOM   3798  O   ASP A 291      50.940  76.005  88.559  1.00  0.00           O  
ATOM   3799  N   LYS A 292      52.292  77.271  87.354  1.00  0.00           N  
ATOM   3800  H   LYS A 292      52.320  77.914  86.575  1.00  0.00           H  
ATOM   3801  CA  LYS A 292      53.583  76.884  87.999  1.00  0.00           C  
ATOM   3802  HA  LYS A 292      53.454  76.023  88.654  1.00  0.00           H  
ATOM   3803  CB  LYS A 292      54.526  76.537  86.867  1.00  0.00           C  
ATOM   3804  HB2 LYS A 292      54.699  77.437  86.277  1.00  0.00           H  
ATOM   3805  HB3 LYS A 292      55.436  76.190  87.356  1.00  0.00           H  
ATOM   3806  CG  LYS A 292      53.951  75.438  85.898  1.00  0.00           C  
ATOM   3807  HG2 LYS A 292      54.004  74.471  86.399  1.00  0.00           H  
ATOM   3808  HG3 LYS A 292      52.926  75.594  85.564  1.00  0.00           H  
ATOM   3809  CD  LYS A 292      54.960  75.299  84.652  1.00  0.00           C  
ATOM   3810  HD2 LYS A 292      54.803  76.164  84.008  1.00  0.00           H  
ATOM   3811  HD3 LYS A 292      55.975  75.170  85.027  1.00  0.00           H  
ATOM   3812  CE  LYS A 292      54.575  74.117  83.665  1.00  0.00           C  
ATOM   3813  HE2 LYS A 292      54.475  73.254  84.324  1.00  0.00           H  
ATOM   3814  HE3 LYS A 292      53.707  74.328  83.041  1.00  0.00           H  
ATOM   3815  NZ  LYS A 292      55.651  74.011  82.667  1.00  0.00           N  
ATOM   3816  HZ1 LYS A 292      55.449  73.245  82.041  1.00  0.00           H  
ATOM   3817  HZ2 LYS A 292      55.738  74.850  82.112  1.00  0.00           H  
ATOM   3818  HZ3 LYS A 292      56.543  73.795  83.089  1.00  0.00           H  
ATOM   3819  C   LYS A 292      54.184  78.009  88.807  1.00  0.00           C  
ATOM   3820  O   LYS A 292      55.313  77.890  89.281  1.00  0.00           O  
ATOM   3821  N   ARG A 293      53.444  79.107  89.092  1.00  0.00           N  
ATOM   3822  H   ARG A 293      52.462  79.170  88.863  1.00  0.00           H  
ATOM   3823  CA  ARG A 293      53.890  80.348  89.589  1.00  0.00           C  
ATOM   3824  HA  ARG A 293      54.576  80.663  88.803  1.00  0.00           H  
ATOM   3825  CB  ARG A 293      52.746  81.396  89.587  1.00  0.00           C  
ATOM   3826  HB2 ARG A 293      52.173  81.367  88.660  1.00  0.00           H  
ATOM   3827  HB3 ARG A 293      52.068  81.078  90.379  1.00  0.00           H  
ATOM   3828  CG  ARG A 293      53.255  82.811  89.871  1.00  0.00           C  
ATOM   3829  HG2 ARG A 293      53.857  82.793  90.779  1.00  0.00           H  
ATOM   3830  HG3 ARG A 293      53.998  83.018  89.101  1.00  0.00           H  
ATOM   3831  CD  ARG A 293      52.014  83.758  89.816  1.00  0.00           C  
ATOM   3832  HD2 ARG A 293      52.410  84.761  89.660  1.00  0.00           H  
ATOM   3833  HD3 ARG A 293      51.283  83.555  89.034  1.00  0.00           H  
ATOM   3834  NE  ARG A 293      51.212  83.746  91.036  1.00  0.00           N  
ATOM   3835  HE  ARG A 293      50.642  82.919  91.138  1.00  0.00           H  
ATOM   3836  CZ  ARG A 293      51.029  84.630  91.971  1.00  0.00           C  
ATOM   3837  NH1 ARG A 293      51.689  85.781  91.961  1.00  0.00           N  
ATOM   3838 HH11 ARG A 293      52.260  86.097  91.190  1.00  0.00           H  
ATOM   3839 HH12 ARG A 293      51.440  86.443  92.682  1.00  0.00           H  
ATOM   3840  NH2 ARG A 293      50.231  84.487  92.991  1.00  0.00           N  
ATOM   3841 HH21 ARG A 293      49.732  83.616  92.882  1.00  0.00           H  
ATOM   3842 HH22 ARG A 293      50.086  85.195  93.697  1.00  0.00           H  
ATOM   3843  C   ARG A 293      54.714  80.318  90.855  1.00  0.00           C  
ATOM   3844  O   ARG A 293      55.752  80.960  90.861  1.00  0.00           O  
ATOM   3845  N   NLN A 294      54.470  79.474  91.870  1.00  0.00           N  
ATOM   3846  H   NLN A 294      53.672  78.864  91.767  1.00  0.00           H  
ATOM   3847  CA  NLN A 294      55.366  79.392  93.002  1.00  0.00           C  
ATOM   3848  HA  NLN A 294      55.550  80.405  93.359  1.00  0.00           H  
ATOM   3849  CB  NLN A 294      54.818  78.479  94.117  1.00  0.00           C  
ATOM   3850  HB2 NLN A 294      53.799  78.812  94.316  1.00  0.00           H  
ATOM   3851  HB3 NLN A 294      54.773  77.418  93.873  1.00  0.00           H  
ATOM   3852  CG  NLN A 294      55.614  78.753  95.389  1.00  0.00           C  
ATOM   3853  OD1 NLN A 294      55.561  79.825  95.935  1.00  0.00           O  
ATOM   3854  ND2 NLN A 294      56.321  77.718  95.740  1.00  0.00           N  
ATOM   3855 HD21 NLN A 294      56.370  76.845  95.235  1.00  0.00           H  
ATOM   3856  C   NLN A 294      56.688  78.762  92.655  1.00  0.00           C  
ATOM   3857  O   NLN A 294      57.655  79.018  93.415  1.00  0.00           O  
ATOM   3858  N   GLN A 295      56.888  77.956  91.577  1.00  0.00           N  
ATOM   3859  H   GLN A 295      56.206  77.708  90.874  1.00  0.00           H  
ATOM   3860  CA  GLN A 295      58.165  77.352  91.351  1.00  0.00           C  
ATOM   3861  HA  GLN A 295      58.466  76.772  92.224  1.00  0.00           H  
ATOM   3862  CB  GLN A 295      58.074  76.400  90.088  1.00  0.00           C  
ATOM   3863  HB2 GLN A 295      57.761  76.953  89.202  1.00  0.00           H  
ATOM   3864  HB3 GLN A 295      59.076  76.040  89.854  1.00  0.00           H  
ATOM   3865  CG  GLN A 295      57.174  75.150  90.228  1.00  0.00           C  
ATOM   3866  HG2 GLN A 295      57.476  74.602  91.121  1.00  0.00           H  
ATOM   3867  HG3 GLN A 295      56.137  75.408  90.443  1.00  0.00           H  
ATOM   3868  CD  GLN A 295      57.086  74.164  89.037  1.00  0.00           C  
ATOM   3869  OE1 GLN A 295      58.041  73.664  88.431  1.00  0.00           O  
ATOM   3870  NE2 GLN A 295      55.935  73.692  88.650  1.00  0.00           N  
ATOM   3871 HE21 GLN A 295      55.916  73.034  87.884  1.00  0.00           H  
ATOM   3872 HE22 GLN A 295      55.036  73.923  89.048  1.00  0.00           H  
ATOM   3873  C   GLN A 295      59.234  78.404  91.005  1.00  0.00           C  
ATOM   3874  O   GLN A 295      60.363  78.031  90.765  1.00  0.00           O  
ATOM   3875  N   THR A 296      58.892  79.727  90.878  1.00  0.00           N  
ATOM   3876  H   THR A 296      57.914  79.978  90.906  1.00  0.00           H  
ATOM   3877  CA  THR A 296      59.678  80.950  90.728  1.00  0.00           C  
ATOM   3878  HA  THR A 296      60.530  80.739  90.082  1.00  0.00           H  
ATOM   3879  CB  THR A 296      58.948  82.000  89.923  1.00  0.00           C  
ATOM   3880  HB  THR A 296      59.568  82.818  89.557  1.00  0.00           H  
ATOM   3881  CG2 THR A 296      58.226  81.390  88.685  1.00  0.00           C  
ATOM   3882 HG21 THR A 296      57.898  82.173  88.001  1.00  0.00           H  
ATOM   3883 HG22 THR A 296      58.996  80.863  88.121  1.00  0.00           H  
ATOM   3884 HG23 THR A 296      57.451  80.663  88.929  1.00  0.00           H  
ATOM   3885  OG1 THR A 296      57.849  82.669  90.590  1.00  0.00           O  
ATOM   3886  HG1 THR A 296      57.041  82.339  90.191  1.00  0.00           H  
ATOM   3887  C   THR A 296      60.193  81.642  91.996  1.00  0.00           C  
ATOM   3888  O   THR A 296      60.944  82.567  91.821  1.00  0.00           O  
ATOM   3889  N   HID A 297      59.745  81.197  93.198  1.00  0.00           N  
ATOM   3890  H   HID A 297      59.145  80.384  93.214  1.00  0.00           H  
ATOM   3891  CA  HID A 297      59.989  81.898  94.405  1.00  0.00           C  
ATOM   3892  HA  HID A 297      59.670  82.941  94.417  1.00  0.00           H  
ATOM   3893  CB  HID A 297      59.111  81.178  95.480  1.00  0.00           C  
ATOM   3894  HB2 HID A 297      58.059  81.228  95.196  1.00  0.00           H  
ATOM   3895  HB3 HID A 297      59.384  80.123  95.457  1.00  0.00           H  
ATOM   3896  CG  HID A 297      59.335  81.785  96.861  1.00  0.00           C  
ATOM   3897  ND1 HID A 297      60.328  81.421  97.706  1.00  0.00           N  
ATOM   3898  HD1 HID A 297      60.873  80.572  97.665  1.00  0.00           H  
ATOM   3899  CE1 HID A 297      60.295  82.302  98.741  1.00  0.00           C  
ATOM   3900  HE1 HID A 297      60.911  82.226  99.625  1.00  0.00           H  
ATOM   3901  NE2 HID A 297      59.382  83.259  98.568  1.00  0.00           N  
ATOM   3902  CD2 HID A 297      58.757  82.938  97.315  1.00  0.00           C  
ATOM   3903  HD2 HID A 297      57.859  83.439  96.985  1.00  0.00           H  
ATOM   3904  C   HID A 297      61.493  81.870  94.853  1.00  0.00           C  
ATOM   3905  O   HID A 297      62.052  82.926  95.097  1.00  0.00           O  
ATOM   3906  N   TYR A 298      62.167  80.736  94.578  1.00  0.00           N  
ATOM   3907  H   TYR A 298      61.709  79.844  94.453  1.00  0.00           H  
ATOM   3908  CA  TYR A 298      63.627  80.583  94.841  1.00  0.00           C  
ATOM   3909  HA  TYR A 298      63.859  80.767  95.890  1.00  0.00           H  
ATOM   3910  CB  TYR A 298      64.050  79.125  94.571  1.00  0.00           C  
ATOM   3911  HB2 TYR A 298      63.532  78.402  95.201  1.00  0.00           H  
ATOM   3912  HB3 TYR A 298      63.930  78.857  93.521  1.00  0.00           H  
ATOM   3913  CG  TYR A 298      65.530  79.036  94.812  1.00  0.00           C  
ATOM   3914  CD1 TYR A 298      66.101  79.276  96.086  1.00  0.00           C  
ATOM   3915  HD1 TYR A 298      65.424  79.399  96.918  1.00  0.00           H  
ATOM   3916  CE1 TYR A 298      67.454  79.290  96.306  1.00  0.00           C  
ATOM   3917  HE1 TYR A 298      67.868  79.654  97.235  1.00  0.00           H  
ATOM   3918  CZ  TYR A 298      68.283  78.945  95.255  1.00  0.00           C  
ATOM   3919  OH  TYR A 298      69.609  78.832  95.505  1.00  0.00           O  
ATOM   3920  HH  TYR A 298      70.272  78.567  94.862  1.00  0.00           H  
ATOM   3921  CE2 TYR A 298      67.731  78.793  93.934  1.00  0.00           C  
ATOM   3922  HE2 TYR A 298      68.422  78.690  93.110  1.00  0.00           H  
ATOM   3923  CD2 TYR A 298      66.376  78.835  93.716  1.00  0.00           C  
ATOM   3924  HD2 TYR A 298      66.022  78.627  92.717  1.00  0.00           H  
ATOM   3925  C   TYR A 298      64.507  81.487  93.943  1.00  0.00           C  
ATOM   3926  O   TYR A 298      65.426  82.120  94.504  1.00  0.00           O  
ATOM   3927  N   ALA A 299      64.165  81.584  92.656  1.00  0.00           N  
ATOM   3928  H   ALA A 299      63.464  80.988  92.240  1.00  0.00           H  
ATOM   3929  CA  ALA A 299      64.868  82.471  91.743  1.00  0.00           C  
ATOM   3930  HA  ALA A 299      65.939  82.271  91.755  1.00  0.00           H  
ATOM   3931  CB  ALA A 299      64.401  82.243  90.349  1.00  0.00           C  
ATOM   3932  HB1 ALA A 299      63.343  82.489  90.251  1.00  0.00           H  
ATOM   3933  HB2 ALA A 299      64.977  82.879  89.677  1.00  0.00           H  
ATOM   3934  HB3 ALA A 299      64.564  81.216  90.024  1.00  0.00           H  
ATOM   3935  C   ALA A 299      64.760  84.020  92.044  1.00  0.00           C  
ATOM   3936  O   ALA A 299      65.723  84.807  91.844  1.00  0.00           O  
ATOM   3937  N   LEU A 300      63.679  84.462  92.641  1.00  0.00           N  
ATOM   3938  H   LEU A 300      62.926  83.789  92.625  1.00  0.00           H  
ATOM   3939  CA  LEU A 300      63.500  85.804  93.199  1.00  0.00           C  
ATOM   3940  HA  LEU A 300      63.843  86.503  92.436  1.00  0.00           H  
ATOM   3941  CB  LEU A 300      62.008  86.017  93.637  1.00  0.00           C  
ATOM   3942  HB2 LEU A 300      61.218  85.868  92.901  1.00  0.00           H  
ATOM   3943  HB3 LEU A 300      61.742  85.355  94.461  1.00  0.00           H  
ATOM   3944  CG  LEU A 300      61.842  87.471  94.170  1.00  0.00           C  
ATOM   3945  HG  LEU A 300      62.317  87.575  95.146  1.00  0.00           H  
ATOM   3946  CD1 LEU A 300      62.450  88.440  93.237  1.00  0.00           C  
ATOM   3947 HD11 LEU A 300      63.528  88.461  93.398  1.00  0.00           H  
ATOM   3948 HD12 LEU A 300      62.367  88.101  92.204  1.00  0.00           H  
ATOM   3949 HD13 LEU A 300      62.074  89.459  93.327  1.00  0.00           H  
ATOM   3950  CD2 LEU A 300      60.363  87.654  94.300  1.00  0.00           C  
ATOM   3951 HD21 LEU A 300      59.829  87.436  93.376  1.00  0.00           H  
ATOM   3952 HD22 LEU A 300      60.009  86.935  95.039  1.00  0.00           H  
ATOM   3953 HD23 LEU A 300      60.174  88.684  94.603  1.00  0.00           H  
ATOM   3954  C   LEU A 300      64.491  85.942  94.345  1.00  0.00           C  
ATOM   3955  O   LEU A 300      65.437  86.741  94.290  1.00  0.00           O  
ATOM   3956  N   GLN A 301      64.349  85.104  95.394  1.00  0.00           N  
ATOM   3957  H   GLN A 301      63.658  84.368  95.428  1.00  0.00           H  
ATOM   3958  CA  GLN A 301      65.091  85.205  96.630  1.00  0.00           C  
ATOM   3959  HA  GLN A 301      64.938  86.191  97.067  1.00  0.00           H  
ATOM   3960  CB  GLN A 301      64.621  84.185  97.703  1.00  0.00           C  
ATOM   3961  HB2 GLN A 301      64.749  83.153  97.376  1.00  0.00           H  
ATOM   3962  HB3 GLN A 301      65.157  84.331  98.641  1.00  0.00           H  
ATOM   3963  CG  GLN A 301      63.103  84.276  98.083  1.00  0.00           C  
ATOM   3964  HG2 GLN A 301      62.549  83.808  97.270  1.00  0.00           H  
ATOM   3965  HG3 GLN A 301      63.011  83.651  98.972  1.00  0.00           H  
ATOM   3966  CD  GLN A 301      62.402  85.632  98.237  1.00  0.00           C  
ATOM   3967  OE1 GLN A 301      62.897  86.616  98.771  1.00  0.00           O  
ATOM   3968  NE2 GLN A 301      61.131  85.693  97.891  1.00  0.00           N  
ATOM   3969 HE21 GLN A 301      60.609  86.548  98.024  1.00  0.00           H  
ATOM   3970 HE22 GLN A 301      60.678  84.817  97.673  1.00  0.00           H  
ATOM   3971  C   GLN A 301      66.594  85.118  96.365  1.00  0.00           C  
ATOM   3972  O   GLN A 301      67.302  85.918  96.901  1.00  0.00           O  
ATOM   3973  N   ALA A 302      67.122  84.258  95.439  1.00  0.00           N  
ATOM   3974  H   ALA A 302      66.481  83.559  95.092  1.00  0.00           H  
ATOM   3975  CA  ALA A 302      68.580  84.182  95.125  1.00  0.00           C  
ATOM   3976  HA  ALA A 302      69.155  84.096  96.047  1.00  0.00           H  
ATOM   3977  CB  ALA A 302      68.765  82.920  94.315  1.00  0.00           C  
ATOM   3978  HB1 ALA A 302      68.202  82.157  94.853  1.00  0.00           H  
ATOM   3979  HB2 ALA A 302      68.366  83.058  93.310  1.00  0.00           H  
ATOM   3980  HB3 ALA A 302      69.793  82.572  94.210  1.00  0.00           H  
ATOM   3981  C   ALA A 302      69.124  85.484  94.440  1.00  0.00           C  
ATOM   3982  O   ALA A 302      70.265  85.858  94.643  1.00  0.00           O  
ATOM   3983  N   SER A 303      68.348  86.045  93.459  1.00  0.00           N  
ATOM   3984  H   SER A 303      67.495  85.546  93.252  1.00  0.00           H  
ATOM   3985  CA  SER A 303      68.862  87.021  92.585  1.00  0.00           C  
ATOM   3986  HA  SER A 303      69.809  86.719  92.138  1.00  0.00           H  
ATOM   3987  CB  SER A 303      67.965  87.210  91.402  1.00  0.00           C  
ATOM   3988  HB2 SER A 303      68.372  87.925  90.687  1.00  0.00           H  
ATOM   3989  HB3 SER A 303      67.991  86.281  90.832  1.00  0.00           H  
ATOM   3990  OG  SER A 303      66.609  87.566  91.616  1.00  0.00           O  
ATOM   3991  HG  SER A 303      66.097  86.830  91.959  1.00  0.00           H  
ATOM   3992  C   SER A 303      68.956  88.402  93.237  1.00  0.00           C  
ATOM   3993  O   SER A 303      69.902  89.124  93.011  1.00  0.00           O  
ATOM   3994  N   LEU A 304      68.105  88.659  94.199  1.00  0.00           N  
ATOM   3995  H   LEU A 304      67.350  87.995  94.293  1.00  0.00           H  
ATOM   3996  CA  LEU A 304      68.307  89.657  95.227  1.00  0.00           C  
ATOM   3997  HA  LEU A 304      68.326  90.591  94.666  1.00  0.00           H  
ATOM   3998  CB  LEU A 304      67.043  89.609  96.046  1.00  0.00           C  
ATOM   3999  HB2 LEU A 304      66.950  88.603  96.455  1.00  0.00           H  
ATOM   4000  HB3 LEU A 304      67.103  90.337  96.855  1.00  0.00           H  
ATOM   4001  CG  LEU A 304      65.629  89.868  95.381  1.00  0.00           C  
ATOM   4002  HG  LEU A 304      65.516  89.180  94.544  1.00  0.00           H  
ATOM   4003  CD1 LEU A 304      64.420  89.597  96.282  1.00  0.00           C  
ATOM   4004 HD11 LEU A 304      64.271  88.552  96.553  1.00  0.00           H  
ATOM   4005 HD12 LEU A 304      64.667  90.117  97.208  1.00  0.00           H  
ATOM   4006 HD13 LEU A 304      63.495  89.958  95.831  1.00  0.00           H  
ATOM   4007  CD2 LEU A 304      65.572  91.287  94.790  1.00  0.00           C  
ATOM   4008 HD21 LEU A 304      64.730  91.337  94.098  1.00  0.00           H  
ATOM   4009 HD22 LEU A 304      65.551  92.120  95.491  1.00  0.00           H  
ATOM   4010 HD23 LEU A 304      66.438  91.329  94.130  1.00  0.00           H  
ATOM   4011  C   LEU A 304      69.677  89.631  95.997  1.00  0.00           C  
ATOM   4012  O   LEU A 304      70.230  90.663  96.356  1.00  0.00           O  
ATOM   4013  N   LYS A 305      70.227  88.445  96.181  1.00  0.00           N  
ATOM   4014  H   LYS A 305      69.672  87.646  95.909  1.00  0.00           H  
ATOM   4015  CA  LYS A 305      71.605  88.199  96.681  1.00  0.00           C  
ATOM   4016  HA  LYS A 305      71.750  89.014  97.390  1.00  0.00           H  
ATOM   4017  CB  LYS A 305      71.717  86.803  97.301  1.00  0.00           C  
ATOM   4018  HB2 LYS A 305      71.872  85.989  96.593  1.00  0.00           H  
ATOM   4019  HB3 LYS A 305      72.663  86.783  97.842  1.00  0.00           H  
ATOM   4020  CG  LYS A 305      70.591  86.451  98.259  1.00  0.00           C  
ATOM   4021  HG2 LYS A 305      70.254  87.284  98.875  1.00  0.00           H  
ATOM   4022  HG3 LYS A 305      69.697  86.185  97.695  1.00  0.00           H  
ATOM   4023  CD  LYS A 305      71.104  85.340  99.216  1.00  0.00           C  
ATOM   4024  HD2 LYS A 305      71.541  84.540  98.618  1.00  0.00           H  
ATOM   4025  HD3 LYS A 305      71.845  85.680  99.940  1.00  0.00           H  
ATOM   4026  CE  LYS A 305      69.880  84.900  99.932  1.00  0.00           C  
ATOM   4027  HE2 LYS A 305      69.199  85.719 100.164  1.00  0.00           H  
ATOM   4028  HE3 LYS A 305      69.372  84.227  99.242  1.00  0.00           H  
ATOM   4029  NZ  LYS A 305      70.267  84.100 101.086  1.00  0.00           N  
ATOM   4030  HZ1 LYS A 305      71.034  83.443 101.045  1.00  0.00           H  
ATOM   4031  HZ2 LYS A 305      70.539  84.685 101.863  1.00  0.00           H  
ATOM   4032  HZ3 LYS A 305      69.609  83.459 101.504  1.00  0.00           H  
ATOM   4033  C   LYS A 305      72.709  88.387  95.691  1.00  0.00           C  
ATOM   4034  O   LYS A 305      73.640  89.154  95.901  1.00  0.00           O  
ATOM   4035  N   LEU A 306      72.638  87.733  94.596  1.00  0.00           N  
ATOM   4036  H   LEU A 306      71.829  87.156  94.413  1.00  0.00           H  
ATOM   4037  CA  LEU A 306      73.696  87.658  93.631  1.00  0.00           C  
ATOM   4038  HA  LEU A 306      74.687  87.495  94.056  1.00  0.00           H  
ATOM   4039  CB  LEU A 306      73.260  86.554  92.673  1.00  0.00           C  
ATOM   4040  HB2 LEU A 306      72.186  86.636  92.507  1.00  0.00           H  
ATOM   4041  HB3 LEU A 306      73.672  86.730  91.680  1.00  0.00           H  
ATOM   4042  CG  LEU A 306      73.618  85.131  93.102  1.00  0.00           C  
ATOM   4043  HG  LEU A 306      73.329  84.904  94.128  1.00  0.00           H  
ATOM   4044  CD1 LEU A 306      72.846  84.231  92.095  1.00  0.00           C  
ATOM   4045 HD11 LEU A 306      71.802  84.435  92.333  1.00  0.00           H  
ATOM   4046 HD12 LEU A 306      73.038  84.583  91.081  1.00  0.00           H  
ATOM   4047 HD13 LEU A 306      73.103  83.208  92.369  1.00  0.00           H  
ATOM   4048  CD2 LEU A 306      75.091  84.773  92.845  1.00  0.00           C  
ATOM   4049 HD21 LEU A 306      75.329  83.716  92.962  1.00  0.00           H  
ATOM   4050 HD22 LEU A 306      75.408  85.148  91.872  1.00  0.00           H  
ATOM   4051 HD23 LEU A 306      75.712  85.245  93.607  1.00  0.00           H  
ATOM   4052  C   LEU A 306      73.741  89.024  92.894  1.00  0.00           C  
ATOM   4053  O   LEU A 306      74.825  89.489  92.588  1.00  0.00           O  
ATOM   4054  N   LEU A 307      72.622  89.740  92.570  1.00  0.00           N  
ATOM   4055  H   LEU A 307      71.722  89.282  92.544  1.00  0.00           H  
ATOM   4056  CA  LEU A 307      72.747  91.119  92.036  1.00  0.00           C  
ATOM   4057  HA  LEU A 307      73.414  91.117  91.173  1.00  0.00           H  
ATOM   4058  CB  LEU A 307      71.388  91.713  91.579  1.00  0.00           C  
ATOM   4059  HB2 LEU A 307      70.842  91.011  90.949  1.00  0.00           H  
ATOM   4060  HB3 LEU A 307      70.762  91.722  92.471  1.00  0.00           H  
ATOM   4061  CG  LEU A 307      71.496  92.956  90.745  1.00  0.00           C  
ATOM   4062  HG  LEU A 307      72.100  93.784  91.116  1.00  0.00           H  
ATOM   4063  CD1 LEU A 307      72.186  92.673  89.413  1.00  0.00           C  
ATOM   4064 HD11 LEU A 307      71.713  91.864  88.857  1.00  0.00           H  
ATOM   4065 HD12 LEU A 307      72.304  93.566  88.799  1.00  0.00           H  
ATOM   4066 HD13 LEU A 307      73.245  92.508  89.610  1.00  0.00           H  
ATOM   4067  CD2 LEU A 307      70.096  93.542  90.287  1.00  0.00           C  
ATOM   4068 HD21 LEU A 307      69.457  92.937  89.644  1.00  0.00           H  
ATOM   4069 HD22 LEU A 307      69.587  93.756  91.226  1.00  0.00           H  
ATOM   4070 HD23 LEU A 307      70.332  94.464  89.756  1.00  0.00           H  
ATOM   4071  C   LEU A 307      73.363  92.079  93.058  1.00  0.00           C  
ATOM   4072  O   LEU A 307      74.270  92.830  92.704  1.00  0.00           O  
ATOM   4073  N   ASP A 308      73.028  92.036  94.333  1.00  0.00           N  
ATOM   4074  H   ASP A 308      72.369  91.310  94.574  1.00  0.00           H  
ATOM   4075  CA  ASP A 308      73.665  92.880  95.351  1.00  0.00           C  
ATOM   4076  HA  ASP A 308      73.652  93.931  95.064  1.00  0.00           H  
ATOM   4077  CB  ASP A 308      72.920  92.718  96.658  1.00  0.00           C  
ATOM   4078  HB2 ASP A 308      71.855  92.829  96.453  1.00  0.00           H  
ATOM   4079  HB3 ASP A 308      73.129  91.741  97.094  1.00  0.00           H  
ATOM   4080  CG  ASP A 308      73.308  93.757  97.640  1.00  0.00           C  
ATOM   4081  OD1 ASP A 308      73.328  94.956  97.238  1.00  0.00           O  
ATOM   4082  OD2 ASP A 308      73.476  93.458  98.822  1.00  0.00           O  
ATOM   4083  C   ASP A 308      75.204  92.522  95.591  1.00  0.00           C  
ATOM   4084  O   ASP A 308      76.011  93.417  95.777  1.00  0.00           O  
ATOM   4085  N   PHE A 309      75.586  91.232  95.442  1.00  0.00           N  
ATOM   4086  H   PHE A 309      74.850  90.566  95.257  1.00  0.00           H  
ATOM   4087  CA  PHE A 309      76.927  90.786  95.440  1.00  0.00           C  
ATOM   4088  HA  PHE A 309      77.345  90.944  96.435  1.00  0.00           H  
ATOM   4089  CB  PHE A 309      76.980  89.243  95.171  1.00  0.00           C  
ATOM   4090  HB2 PHE A 309      76.584  88.569  95.930  1.00  0.00           H  
ATOM   4091  HB3 PHE A 309      76.427  88.903  94.295  1.00  0.00           H  
ATOM   4092  CG  PHE A 309      78.390  88.783  94.801  1.00  0.00           C  
ATOM   4093  CD1 PHE A 309      78.747  88.592  93.424  1.00  0.00           C  
ATOM   4094  HD1 PHE A 309      77.955  88.716  92.701  1.00  0.00           H  
ATOM   4095  CE1 PHE A 309      80.088  88.316  93.065  1.00  0.00           C  
ATOM   4096  HE1 PHE A 309      80.399  87.951  92.098  1.00  0.00           H  
ATOM   4097  CZ  PHE A 309      80.981  88.154  94.128  1.00  0.00           C  
ATOM   4098  HZ  PHE A 309      81.997  87.884  93.882  1.00  0.00           H  
ATOM   4099  CE2 PHE A 309      80.544  88.217  95.459  1.00  0.00           C  
ATOM   4100  HE2 PHE A 309      81.354  88.049  96.154  1.00  0.00           H  
ATOM   4101  CD2 PHE A 309      79.280  88.622  95.870  1.00  0.00           C  
ATOM   4102  HD2 PHE A 309      78.947  88.855  96.870  1.00  0.00           H  
ATOM   4103  C   PHE A 309      77.804  91.557  94.396  1.00  0.00           C  
ATOM   4104  O   PHE A 309      78.812  92.110  94.748  1.00  0.00           O  
ATOM   4105  N   TYR A 310      77.335  91.594  93.133  1.00  0.00           N  
ATOM   4106  H   TYR A 310      76.411  91.211  92.992  1.00  0.00           H  
ATOM   4107  CA  TYR A 310      78.025  92.190  92.063  1.00  0.00           C  
ATOM   4108  HA  TYR A 310      79.036  91.789  92.131  1.00  0.00           H  
ATOM   4109  CB  TYR A 310      77.474  91.765  90.644  1.00  0.00           C  
ATOM   4110  HB2 TYR A 310      76.428  92.064  90.575  1.00  0.00           H  
ATOM   4111  HB3 TYR A 310      77.867  92.475  89.916  1.00  0.00           H  
ATOM   4112  CG  TYR A 310      77.655  90.269  90.250  1.00  0.00           C  
ATOM   4113  CD1 TYR A 310      78.915  89.813  89.944  1.00  0.00           C  
ATOM   4114  HD1 TYR A 310      79.780  90.423  90.158  1.00  0.00           H  
ATOM   4115  CE1 TYR A 310      79.068  88.571  89.335  1.00  0.00           C  
ATOM   4116  HE1 TYR A 310      80.085  88.320  89.074  1.00  0.00           H  
ATOM   4117  CZ  TYR A 310      77.972  87.763  88.914  1.00  0.00           C  
ATOM   4118  OH  TYR A 310      78.253  86.572  88.306  1.00  0.00           O  
ATOM   4119  HH  TYR A 310      77.550  86.100  87.853  1.00  0.00           H  
ATOM   4120  CE2 TYR A 310      76.692  88.241  89.236  1.00  0.00           C  
ATOM   4121  HE2 TYR A 310      75.729  87.773  89.092  1.00  0.00           H  
ATOM   4122  CD2 TYR A 310      76.539  89.493  89.905  1.00  0.00           C  
ATOM   4123  HD2 TYR A 310      75.530  89.739  90.200  1.00  0.00           H  
ATOM   4124  C   TYR A 310      78.136  93.691  92.114  1.00  0.00           C  
ATOM   4125  O   TYR A 310      79.227  94.195  91.838  1.00  0.00           O  
ATOM   4126  N   GLU A 311      77.045  94.329  92.567  1.00  0.00           N  
ATOM   4127  H   GLU A 311      76.302  93.706  92.849  1.00  0.00           H  
ATOM   4128  CA  GLU A 311      76.958  95.743  92.685  1.00  0.00           C  
ATOM   4129  HA  GLU A 311      77.327  96.252  91.795  1.00  0.00           H  
ATOM   4130  CB  GLU A 311      75.579  96.173  93.218  1.00  0.00           C  
ATOM   4131  HB2 GLU A 311      75.243  95.490  93.997  1.00  0.00           H  
ATOM   4132  HB3 GLU A 311      75.618  97.155  93.690  1.00  0.00           H  
ATOM   4133  CG  GLU A 311      74.631  96.241  92.073  1.00  0.00           C  
ATOM   4134  HG2 GLU A 311      75.066  96.952  91.372  1.00  0.00           H  
ATOM   4135  HG3 GLU A 311      74.448  95.262  91.629  1.00  0.00           H  
ATOM   4136  CD  GLU A 311      73.291  96.770  92.507  1.00  0.00           C  
ATOM   4137  OE1 GLU A 311      72.878  96.617  93.742  1.00  0.00           O  
ATOM   4138  OE2 GLU A 311      72.583  97.293  91.610  1.00  0.00           O  
ATOM   4139  C   GLU A 311      78.025  96.183  93.714  1.00  0.00           C  
ATOM   4140  O   GLU A 311      78.508  97.316  93.581  1.00  0.00           O  
ATOM   4141  N   LYS A 312      78.399  95.361  94.742  1.00  0.00           N  
ATOM   4142  H   LYS A 312      77.949  94.458  94.789  1.00  0.00           H  
ATOM   4143  CA  LYS A 312      79.466  95.654  95.716  1.00  0.00           C  
ATOM   4144  HA  LYS A 312      79.517  96.717  95.952  1.00  0.00           H  
ATOM   4145  CB  LYS A 312      79.090  94.862  97.000  1.00  0.00           C  
ATOM   4146  HB2 LYS A 312      78.819  93.817  96.851  1.00  0.00           H  
ATOM   4147  HB3 LYS A 312      79.940  94.915  97.680  1.00  0.00           H  
ATOM   4148  CG  LYS A 312      77.863  95.627  97.666  1.00  0.00           C  
ATOM   4149  HG2 LYS A 312      78.063  96.593  98.129  1.00  0.00           H  
ATOM   4150  HG3 LYS A 312      77.071  95.752  96.927  1.00  0.00           H  
ATOM   4151  CD  LYS A 312      77.293  94.746  98.735  1.00  0.00           C  
ATOM   4152  HD2 LYS A 312      76.814  93.919  98.211  1.00  0.00           H  
ATOM   4153  HD3 LYS A 312      78.089  94.339  99.358  1.00  0.00           H  
ATOM   4154  CE  LYS A 312      76.515  95.620  99.674  1.00  0.00           C  
ATOM   4155  HE2 LYS A 312      77.191  96.282 100.215  1.00  0.00           H  
ATOM   4156  HE3 LYS A 312      76.034  96.320  98.990  1.00  0.00           H  
ATOM   4157  NZ  LYS A 312      75.465  94.841 100.352  1.00  0.00           N  
ATOM   4158  HZ1 LYS A 312      75.881  94.008 100.744  1.00  0.00           H  
ATOM   4159  HZ2 LYS A 312      75.118  95.404 101.115  1.00  0.00           H  
ATOM   4160  HZ3 LYS A 312      74.799  94.555  99.648  1.00  0.00           H  
ATOM   4161  C   LYS A 312      80.765  95.215  95.262  1.00  0.00           C  
ATOM   4162  O   LYS A 312      81.721  95.885  95.647  1.00  0.00           O  
ATOM   4163  N   TYR A 313      80.936  94.209  94.366  1.00  0.00           N  
ATOM   4164  H   TYR A 313      80.090  93.879  93.923  1.00  0.00           H  
ATOM   4165  CA  TYR A 313      82.240  93.691  93.728  1.00  0.00           C  
ATOM   4166  HA  TYR A 313      82.846  93.683  94.634  1.00  0.00           H  
ATOM   4167  CB  TYR A 313      81.957  92.337  93.220  1.00  0.00           C  
ATOM   4168  HB2 TYR A 313      81.445  91.687  93.930  1.00  0.00           H  
ATOM   4169  HB3 TYR A 313      81.331  92.377  92.328  1.00  0.00           H  
ATOM   4170  CG  TYR A 313      83.221  91.422  92.884  1.00  0.00           C  
ATOM   4171  CD1 TYR A 313      83.710  90.580  93.908  1.00  0.00           C  
ATOM   4172  HD1 TYR A 313      83.153  90.431  94.821  1.00  0.00           H  
ATOM   4173  CE1 TYR A 313      84.973  89.907  93.740  1.00  0.00           C  
ATOM   4174  HE1 TYR A 313      85.414  89.499  94.637  1.00  0.00           H  
ATOM   4175  CZ  TYR A 313      85.602  89.898  92.462  1.00  0.00           C  
ATOM   4176  OH  TYR A 313      86.876  89.381  92.376  1.00  0.00           O  
ATOM   4177  HH  TYR A 313      87.166  88.998  93.208  1.00  0.00           H  
ATOM   4178  CE2 TYR A 313      84.969  90.573  91.432  1.00  0.00           C  
ATOM   4179  HE2 TYR A 313      85.425  90.565  90.453  1.00  0.00           H  
ATOM   4180  CD2 TYR A 313      83.894  91.405  91.647  1.00  0.00           C  
ATOM   4181  HD2 TYR A 313      83.616  92.115  90.883  1.00  0.00           H  
ATOM   4182  C   TYR A 313      82.865  94.544  92.678  1.00  0.00           C  
ATOM   4183  O   TYR A 313      84.115  94.622  92.742  1.00  0.00           O  
ATOM   4184  N   PHE A 314      81.987  95.109  91.758  1.00  0.00           N  
ATOM   4185  H   PHE A 314      81.029  94.803  91.849  1.00  0.00           H  
ATOM   4186  CA  PHE A 314      82.329  95.973  90.664  1.00  0.00           C  
ATOM   4187  HA  PHE A 314      83.378  95.780  90.438  1.00  0.00           H  
ATOM   4188  CB  PHE A 314      81.441  95.714  89.468  1.00  0.00           C  
ATOM   4189  HB2 PHE A 314      80.417  96.072  89.570  1.00  0.00           H  
ATOM   4190  HB3 PHE A 314      81.795  96.236  88.579  1.00  0.00           H  
ATOM   4191  CG  PHE A 314      81.450  94.220  89.013  1.00  0.00           C  
ATOM   4192  CD1 PHE A 314      82.644  93.509  88.637  1.00  0.00           C  
ATOM   4193  HD1 PHE A 314      83.599  93.980  88.815  1.00  0.00           H  
ATOM   4194  CE1 PHE A 314      82.600  92.167  88.146  1.00  0.00           C  
ATOM   4195  HE1 PHE A 314      83.517  91.661  87.884  1.00  0.00           H  
ATOM   4196  CZ  PHE A 314      81.341  91.667  87.735  1.00  0.00           C  
ATOM   4197  HZ  PHE A 314      81.239  90.835  87.055  1.00  0.00           H  
ATOM   4198  CE2 PHE A 314      80.172  92.292  88.209  1.00  0.00           C  
ATOM   4199  HE2 PHE A 314      79.171  91.892  88.137  1.00  0.00           H  
ATOM   4200  CD2 PHE A 314      80.220  93.553  88.894  1.00  0.00           C  
ATOM   4201  HD2 PHE A 314      79.385  94.029  89.385  1.00  0.00           H  
ATOM   4202  C   PHE A 314      82.289  97.471  91.180  1.00  0.00           C  
ATOM   4203  O   PHE A 314      82.645  98.424  90.482  1.00  0.00           O  
ATOM   4204  N   ASP A 315      81.793  97.706  92.414  1.00  0.00           N  
ATOM   4205  H   ASP A 315      81.545  96.890  92.956  1.00  0.00           H  
ATOM   4206  CA  ASP A 315      81.596  98.950  93.075  1.00  0.00           C  
ATOM   4207  HA  ASP A 315      81.020  98.629  93.942  1.00  0.00           H  
ATOM   4208  CB  ASP A 315      82.905  99.381  93.680  1.00  0.00           C  
ATOM   4209  HB2 ASP A 315      83.179  98.609  94.399  1.00  0.00           H  
ATOM   4210  HB3 ASP A 315      83.587  99.508  92.840  1.00  0.00           H  
ATOM   4211  CG  ASP A 315      82.795 100.681  94.584  1.00  0.00           C  
ATOM   4212  OD1 ASP A 315      81.728 100.986  95.161  1.00  0.00           O  
ATOM   4213  OD2 ASP A 315      83.857 101.339  94.613  1.00  0.00           O  
ATOM   4214  C   ASP A 315      80.759 100.057  92.221  1.00  0.00           C  
ATOM   4215  O   ASP A 315      81.177 101.144  92.036  1.00  0.00           O  
ATOM   4216  N   ILE A 316      79.649  99.640  91.653  1.00  0.00           N  
ATOM   4217  H   ILE A 316      79.411  98.662  91.738  1.00  0.00           H  
ATOM   4218  CA  ILE A 316      78.798 100.443  90.765  1.00  0.00           C  
ATOM   4219  HA  ILE A 316      78.699 101.487  91.060  1.00  0.00           H  
ATOM   4220  CB  ILE A 316      79.370 100.388  89.261  1.00  0.00           C  
ATOM   4221  HB  ILE A 316      80.418 100.684  89.308  1.00  0.00           H  
ATOM   4222  CG2 ILE A 316      79.327  98.917  88.714  1.00  0.00           C  
ATOM   4223 HG21 ILE A 316      79.916  98.873  87.798  1.00  0.00           H  
ATOM   4224 HG22 ILE A 316      79.709  98.184  89.425  1.00  0.00           H  
ATOM   4225 HG23 ILE A 316      78.311  98.614  88.460  1.00  0.00           H  
ATOM   4226  CG1 ILE A 316      78.551 101.397  88.397  1.00  0.00           C  
ATOM   4227 HG12 ILE A 316      77.569 101.020  88.111  1.00  0.00           H  
ATOM   4228 HG13 ILE A 316      78.467 102.371  88.880  1.00  0.00           H  
ATOM   4229  CD1 ILE A 316      79.341 101.677  87.100  1.00  0.00           C  
ATOM   4230 HD11 ILE A 316      79.432 100.777  86.493  1.00  0.00           H  
ATOM   4231 HD12 ILE A 316      78.819 102.403  86.477  1.00  0.00           H  
ATOM   4232 HD13 ILE A 316      80.329 102.052  87.370  1.00  0.00           H  
ATOM   4233  C   ILE A 316      77.355  99.935  90.837  1.00  0.00           C  
ATOM   4234  O   ILE A 316      77.137  98.728  90.869  1.00  0.00           O  
ATOM   4235  N   TYR A 317      76.283 100.800  90.920  1.00  0.00           N  
ATOM   4236  H   TYR A 317      76.422 101.747  91.242  1.00  0.00           H  
ATOM   4237  CA  TYR A 317      74.881 100.241  90.787  1.00  0.00           C  
ATOM   4238  HA  TYR A 317      74.724  99.379  91.434  1.00  0.00           H  
ATOM   4239  CB  TYR A 317      73.742 101.194  91.258  1.00  0.00           C  
ATOM   4240  HB2 TYR A 317      73.853 102.192  90.834  1.00  0.00           H  
ATOM   4241  HB3 TYR A 317      72.800 100.789  90.888  1.00  0.00           H  
ATOM   4242  CG  TYR A 317      73.573 101.374  92.722  1.00  0.00           C  
ATOM   4243  CD1 TYR A 317      72.582 102.280  93.171  1.00  0.00           C  
ATOM   4244  HD1 TYR A 317      71.995 102.899  92.509  1.00  0.00           H  
ATOM   4245  CE1 TYR A 317      72.374 102.473  94.569  1.00  0.00           C  
ATOM   4246  HE1 TYR A 317      71.597 103.136  94.922  1.00  0.00           H  
ATOM   4247  CZ  TYR A 317      73.271 101.856  95.534  1.00  0.00           C  
ATOM   4248  OH  TYR A 317      73.235 102.118  96.824  1.00  0.00           O  
ATOM   4249  HH  TYR A 317      73.893 101.593  97.285  1.00  0.00           H  
ATOM   4250  CE2 TYR A 317      74.275 101.027  95.042  1.00  0.00           C  
ATOM   4251  HE2 TYR A 317      75.019 100.574  95.680  1.00  0.00           H  
ATOM   4252  CD2 TYR A 317      74.423 100.822  93.695  1.00  0.00           C  
ATOM   4253  HD2 TYR A 317      75.156 100.085  93.401  1.00  0.00           H  
ATOM   4254  C   TYR A 317      74.620  99.692  89.374  1.00  0.00           C  
ATOM   4255  O   TYR A 317      75.046 100.309  88.345  1.00  0.00           O  
ATOM   4256  N   TYR A 318      73.745  98.613  89.331  1.00  0.00           N  
ATOM   4257  H   TYR A 318      73.508  98.147  90.195  1.00  0.00           H  
ATOM   4258  CA  TYR A 318      73.046  98.199  88.115  1.00  0.00           C  
ATOM   4259  HA  TYR A 318      73.910  98.098  87.460  1.00  0.00           H  
ATOM   4260  CB  TYR A 318      72.274  96.777  88.352  1.00  0.00           C  
ATOM   4261  HB2 TYR A 318      73.107  96.084  88.470  1.00  0.00           H  
ATOM   4262  HB3 TYR A 318      71.729  96.810  89.296  1.00  0.00           H  
ATOM   4263  CG  TYR A 318      71.318  96.266  87.274  1.00  0.00           C  
ATOM   4264  CD1 TYR A 318      71.656  95.197  86.475  1.00  0.00           C  
ATOM   4265  HD1 TYR A 318      72.569  94.622  86.451  1.00  0.00           H  
ATOM   4266  CE1 TYR A 318      70.786  94.795  85.463  1.00  0.00           C  
ATOM   4267  HE1 TYR A 318      70.920  93.905  84.865  1.00  0.00           H  
ATOM   4268  CZ  TYR A 318      69.552  95.484  85.323  1.00  0.00           C  
ATOM   4269  OH  TYR A 318      68.787  95.358  84.237  1.00  0.00           O  
ATOM   4270  HH  TYR A 318      68.320  96.183  84.084  1.00  0.00           H  
ATOM   4271  CE2 TYR A 318      69.092  96.404  86.287  1.00  0.00           C  
ATOM   4272  HE2 TYR A 318      68.070  96.747  86.227  1.00  0.00           H  
ATOM   4273  CD2 TYR A 318      70.020  96.828  87.297  1.00  0.00           C  
ATOM   4274  HD2 TYR A 318      69.827  97.585  88.043  1.00  0.00           H  
ATOM   4275  C   TYR A 318      72.088  99.383  87.718  1.00  0.00           C  
ATOM   4276  O   TYR A 318      71.344  99.867  88.530  1.00  0.00           O  
ATOM   4277  N   PRO A 319      72.184  99.986  86.501  1.00  0.00           N  
ATOM   4278  CD  PRO A 319      72.961  99.431  85.438  1.00  0.00           C  
ATOM   4279  HD2 PRO A 319      72.593  98.499  85.009  1.00  0.00           H  
ATOM   4280  HD3 PRO A 319      73.986  99.378  85.804  1.00  0.00           H  
ATOM   4281  CG  PRO A 319      72.859 100.480  84.359  1.00  0.00           C  
ATOM   4282  HG2 PRO A 319      72.003 100.225  83.734  1.00  0.00           H  
ATOM   4283  HG3 PRO A 319      73.768 100.528  83.759  1.00  0.00           H  
ATOM   4284  CB  PRO A 319      72.627 101.757  85.111  1.00  0.00           C  
ATOM   4285  HB2 PRO A 319      72.160 102.593  84.590  1.00  0.00           H  
ATOM   4286  HB3 PRO A 319      73.519 102.150  85.599  1.00  0.00           H  
ATOM   4287  CA  PRO A 319      71.730 101.338  86.245  1.00  0.00           C  
ATOM   4288  HA  PRO A 319      72.046 101.990  87.060  1.00  0.00           H  
ATOM   4289  C   PRO A 319      70.167 101.485  85.864  1.00  0.00           C  
ATOM   4290  O   PRO A 319      69.586 102.605  85.829  1.00  0.00           O  
ATOM   4291  N   LEU A 320      69.548 100.363  85.391  1.00  0.00           N  
ATOM   4292  H   LEU A 320      70.121  99.536  85.481  1.00  0.00           H  
ATOM   4293  CA  LEU A 320      68.167 100.360  85.067  1.00  0.00           C  
ATOM   4294  HA  LEU A 320      67.908 101.367  84.742  1.00  0.00           H  
ATOM   4295  CB  LEU A 320      67.907  99.318  84.012  1.00  0.00           C  
ATOM   4296  HB2 LEU A 320      68.139  98.333  84.416  1.00  0.00           H  
ATOM   4297  HB3 LEU A 320      66.840  99.370  83.794  1.00  0.00           H  
ATOM   4298  CG  LEU A 320      68.777  99.283  82.751  1.00  0.00           C  
ATOM   4299  HG  LEU A 320      69.781  98.968  83.037  1.00  0.00           H  
ATOM   4300  CD1 LEU A 320      68.247  98.195  81.751  1.00  0.00           C  
ATOM   4301 HD11 LEU A 320      69.152  97.942  81.198  1.00  0.00           H  
ATOM   4302 HD12 LEU A 320      67.900  97.241  82.148  1.00  0.00           H  
ATOM   4303 HD13 LEU A 320      67.508  98.684  81.116  1.00  0.00           H  
ATOM   4304  CD2 LEU A 320      69.000 100.673  82.110  1.00  0.00           C  
ATOM   4305 HD21 LEU A 320      68.188 101.394  82.016  1.00  0.00           H  
ATOM   4306 HD22 LEU A 320      69.797 101.188  82.646  1.00  0.00           H  
ATOM   4307 HD23 LEU A 320      69.351 100.639  81.079  1.00  0.00           H  
ATOM   4308  C   LEU A 320      67.273  99.952  86.221  1.00  0.00           C  
ATOM   4309  O   LEU A 320      67.603  99.184  87.124  1.00  0.00           O  
ATOM   4310  N   SER A 321      66.027 100.568  86.247  1.00  0.00           N  
ATOM   4311  H   SER A 321      65.784 101.234  85.528  1.00  0.00           H  
ATOM   4312  CA  SER A 321      65.178 100.598  87.374  1.00  0.00           C  
ATOM   4313  HA  SER A 321      65.829 100.820  88.219  1.00  0.00           H  
ATOM   4314  CB  SER A 321      64.155 101.697  87.252  1.00  0.00           C  
ATOM   4315  HB2 SER A 321      63.614 101.459  86.336  1.00  0.00           H  
ATOM   4316  HB3 SER A 321      63.554 101.713  88.161  1.00  0.00           H  
ATOM   4317  OG  SER A 321      64.658 103.080  87.035  1.00  0.00           O  
ATOM   4318  HG  SER A 321      64.997 103.180  86.143  1.00  0.00           H  
ATOM   4319  C   SER A 321      64.455  99.288  87.733  1.00  0.00           C  
ATOM   4320  O   SER A 321      63.924  99.155  88.813  1.00  0.00           O  
ATOM   4321  N   LYS A 322      64.532  98.314  86.786  1.00  0.00           N  
ATOM   4322  H   LYS A 322      65.259  98.425  86.094  1.00  0.00           H  
ATOM   4323  CA  LYS A 322      63.960  97.029  86.834  1.00  0.00           C  
ATOM   4324  HA  LYS A 322      63.888  96.777  87.892  1.00  0.00           H  
ATOM   4325  CB  LYS A 322      62.510  97.112  86.236  1.00  0.00           C  
ATOM   4326  HB2 LYS A 322      62.011  96.226  86.629  1.00  0.00           H  
ATOM   4327  HB3 LYS A 322      62.084  98.033  86.633  1.00  0.00           H  
ATOM   4328  CG  LYS A 322      62.420  97.113  84.680  1.00  0.00           C  
ATOM   4329  HG2 LYS A 322      61.476  97.605  84.446  1.00  0.00           H  
ATOM   4330  HG3 LYS A 322      63.289  97.673  84.334  1.00  0.00           H  
ATOM   4331  CD  LYS A 322      62.294  95.702  84.027  1.00  0.00           C  
ATOM   4332  HD2 LYS A 322      63.089  95.023  84.334  1.00  0.00           H  
ATOM   4333  HD3 LYS A 322      61.309  95.290  84.248  1.00  0.00           H  
ATOM   4334  CE  LYS A 322      62.292  95.928  82.495  1.00  0.00           C  
ATOM   4335  HE2 LYS A 322      61.336  96.394  82.256  1.00  0.00           H  
ATOM   4336  HE3 LYS A 322      63.213  96.442  82.217  1.00  0.00           H  
ATOM   4337  NZ  LYS A 322      62.253  94.591  81.796  1.00  0.00           N  
ATOM   4338  HZ1 LYS A 322      62.324  94.681  80.793  1.00  0.00           H  
ATOM   4339  HZ2 LYS A 322      63.041  94.020  82.065  1.00  0.00           H  
ATOM   4340  HZ3 LYS A 322      61.442  94.039  82.039  1.00  0.00           H  
ATOM   4341  C   LYS A 322      64.776  95.917  86.132  1.00  0.00           C  
ATOM   4342  O   LYS A 322      65.554  96.248  85.249  1.00  0.00           O  
ATOM   4343  N   LEU A 323      64.702  94.687  86.666  1.00  0.00           N  
ATOM   4344  H   LEU A 323      64.221  94.547  87.544  1.00  0.00           H  
ATOM   4345  CA  LEU A 323      65.160  93.411  86.123  1.00  0.00           C  
ATOM   4346  HA  LEU A 323      65.359  93.583  85.066  1.00  0.00           H  
ATOM   4347  CB  LEU A 323      66.400  92.959  86.847  1.00  0.00           C  
ATOM   4348  HB2 LEU A 323      67.051  93.833  86.865  1.00  0.00           H  
ATOM   4349  HB3 LEU A 323      66.056  92.710  87.851  1.00  0.00           H  
ATOM   4350  CG  LEU A 323      66.977  91.725  86.261  1.00  0.00           C  
ATOM   4351  HG  LEU A 323      66.254  90.931  86.449  1.00  0.00           H  
ATOM   4352  CD1 LEU A 323      67.438  91.670  84.856  1.00  0.00           C  
ATOM   4353 HD11 LEU A 323      68.268  92.336  84.620  1.00  0.00           H  
ATOM   4354 HD12 LEU A 323      67.764  90.638  84.728  1.00  0.00           H  
ATOM   4355 HD13 LEU A 323      66.634  91.882  84.150  1.00  0.00           H  
ATOM   4356  CD2 LEU A 323      68.178  91.316  87.146  1.00  0.00           C  
ATOM   4357 HD21 LEU A 323      68.962  92.072  87.203  1.00  0.00           H  
ATOM   4358 HD22 LEU A 323      67.863  91.203  88.183  1.00  0.00           H  
ATOM   4359 HD23 LEU A 323      68.593  90.382  86.767  1.00  0.00           H  
ATOM   4360  C   LEU A 323      63.981  92.402  86.079  1.00  0.00           C  
ATOM   4361  O   LEU A 323      63.413  92.087  87.119  1.00  0.00           O  
ATOM   4362  N   ASP A 324      63.667  91.844  84.890  1.00  0.00           N  
ATOM   4363  H   ASP A 324      64.121  92.130  84.035  1.00  0.00           H  
ATOM   4364  CA  ASP A 324      62.714  90.764  84.826  1.00  0.00           C  
ATOM   4365  HA  ASP A 324      62.208  90.672  85.787  1.00  0.00           H  
ATOM   4366  CB  ASP A 324      61.583  90.836  83.717  1.00  0.00           C  
ATOM   4367  HB2 ASP A 324      61.894  90.525  82.719  1.00  0.00           H  
ATOM   4368  HB3 ASP A 324      60.765  90.212  84.078  1.00  0.00           H  
ATOM   4369  CG  ASP A 324      60.898  92.212  83.738  1.00  0.00           C  
ATOM   4370  OD1 ASP A 324      60.571  92.663  84.861  1.00  0.00           O  
ATOM   4371  OD2 ASP A 324      60.503  92.761  82.738  1.00  0.00           O  
ATOM   4372  C   ASP A 324      63.547  89.501  84.482  1.00  0.00           C  
ATOM   4373  O   ASP A 324      64.489  89.629  83.757  1.00  0.00           O  
ATOM   4374  N   LEU A 325      63.047  88.365  85.057  1.00  0.00           N  
ATOM   4375  H   LEU A 325      62.253  88.484  85.670  1.00  0.00           H  
ATOM   4376  CA  LEU A 325      63.412  87.029  84.662  1.00  0.00           C  
ATOM   4377  HA  LEU A 325      64.130  87.173  83.854  1.00  0.00           H  
ATOM   4378  CB  LEU A 325      64.023  86.228  85.857  1.00  0.00           C  
ATOM   4379  HB2 LEU A 325      63.419  86.346  86.757  1.00  0.00           H  
ATOM   4380  HB3 LEU A 325      64.099  85.193  85.524  1.00  0.00           H  
ATOM   4381  CG  LEU A 325      65.411  86.472  86.323  1.00  0.00           C  
ATOM   4382  HG  LEU A 325      66.023  86.558  85.425  1.00  0.00           H  
ATOM   4383  CD1 LEU A 325      65.754  87.607  87.266  1.00  0.00           C  
ATOM   4384 HD11 LEU A 325      65.003  88.372  87.070  1.00  0.00           H  
ATOM   4385 HD12 LEU A 325      65.741  87.237  88.291  1.00  0.00           H  
ATOM   4386 HD13 LEU A 325      66.751  88.005  87.072  1.00  0.00           H  
ATOM   4387  CD2 LEU A 325      65.880  85.200  87.060  1.00  0.00           C  
ATOM   4388 HD21 LEU A 325      66.917  85.339  87.365  1.00  0.00           H  
ATOM   4389 HD22 LEU A 325      65.174  84.829  87.803  1.00  0.00           H  
ATOM   4390 HD23 LEU A 325      65.836  84.357  86.370  1.00  0.00           H  
ATOM   4391  C   LEU A 325      62.154  86.306  84.156  1.00  0.00           C  
ATOM   4392  O   LEU A 325      61.092  86.233  84.850  1.00  0.00           O  
ATOM   4393  N   ILE A 326      62.251  85.667  83.005  1.00  0.00           N  
ATOM   4394  H   ILE A 326      63.129  85.892  82.560  1.00  0.00           H  
ATOM   4395  CA  ILE A 326      61.218  84.949  82.330  1.00  0.00           C  
ATOM   4396  HA  ILE A 326      60.437  84.677  83.040  1.00  0.00           H  
ATOM   4397  CB  ILE A 326      60.537  85.985  81.357  1.00  0.00           C  
ATOM   4398  HB  ILE A 326      60.012  86.756  81.922  1.00  0.00           H  
ATOM   4399  CG2 ILE A 326      61.543  86.632  80.376  1.00  0.00           C  
ATOM   4400 HG21 ILE A 326      61.583  85.898  79.571  1.00  0.00           H  
ATOM   4401 HG22 ILE A 326      61.140  87.573  80.003  1.00  0.00           H  
ATOM   4402 HG23 ILE A 326      62.515  86.872  80.809  1.00  0.00           H  
ATOM   4403  CG1 ILE A 326      59.404  85.217  80.567  1.00  0.00           C  
ATOM   4404 HG12 ILE A 326      59.886  84.532  79.869  1.00  0.00           H  
ATOM   4405 HG13 ILE A 326      58.722  84.634  81.187  1.00  0.00           H  
ATOM   4406  CD1 ILE A 326      58.494  86.187  79.760  1.00  0.00           C  
ATOM   4407 HD11 ILE A 326      59.098  86.835  79.124  1.00  0.00           H  
ATOM   4408 HD12 ILE A 326      57.713  85.596  79.282  1.00  0.00           H  
ATOM   4409 HD13 ILE A 326      57.929  86.869  80.396  1.00  0.00           H  
ATOM   4410  C   ILE A 326      61.640  83.569  81.750  1.00  0.00           C  
ATOM   4411  O   ILE A 326      62.800  83.514  81.364  1.00  0.00           O  
ATOM   4412  N   ALA A 327      60.806  82.558  81.753  1.00  0.00           N  
ATOM   4413  H   ALA A 327      59.878  82.858  82.016  1.00  0.00           H  
ATOM   4414  CA  ALA A 327      61.103  81.237  81.164  1.00  0.00           C  
ATOM   4415  HA  ALA A 327      62.151  81.321  80.874  1.00  0.00           H  
ATOM   4416  CB  ALA A 327      60.984  80.117  82.257  1.00  0.00           C  
ATOM   4417  HB1 ALA A 327      61.744  80.276  83.022  1.00  0.00           H  
ATOM   4418  HB2 ALA A 327      60.010  80.202  82.738  1.00  0.00           H  
ATOM   4419  HB3 ALA A 327      61.130  79.126  81.827  1.00  0.00           H  
ATOM   4420  C   ALA A 327      60.209  80.959  79.948  1.00  0.00           C  
ATOM   4421  O   ALA A 327      58.995  81.252  79.970  1.00  0.00           O  
ATOM   4422  N   ILE A 328      60.801  80.400  78.921  1.00  0.00           N  
ATOM   4423  H   ILE A 328      61.807  80.338  78.977  1.00  0.00           H  
ATOM   4424  CA  ILE A 328      60.193  80.042  77.585  1.00  0.00           C  
ATOM   4425  HA  ILE A 328      59.121  80.239  77.602  1.00  0.00           H  
ATOM   4426  CB  ILE A 328      60.771  80.878  76.435  1.00  0.00           C  
ATOM   4427  HB  ILE A 328      61.810  80.633  76.215  1.00  0.00           H  
ATOM   4428  CG2 ILE A 328      60.331  80.556  75.013  1.00  0.00           C  
ATOM   4429 HG21 ILE A 328      60.723  81.302  74.323  1.00  0.00           H  
ATOM   4430 HG22 ILE A 328      60.761  79.612  74.678  1.00  0.00           H  
ATOM   4431 HG23 ILE A 328      59.245  80.515  74.940  1.00  0.00           H  
ATOM   4432  CG1 ILE A 328      60.619  82.351  76.715  1.00  0.00           C  
ATOM   4433 HG12 ILE A 328      61.207  82.679  77.573  1.00  0.00           H  
ATOM   4434 HG13 ILE A 328      60.986  82.826  75.806  1.00  0.00           H  
ATOM   4435  CD1 ILE A 328      59.256  82.961  76.870  1.00  0.00           C  
ATOM   4436 HD11 ILE A 328      58.356  82.369  76.699  1.00  0.00           H  
ATOM   4437 HD12 ILE A 328      59.193  83.291  77.907  1.00  0.00           H  
ATOM   4438 HD13 ILE A 328      59.133  83.881  76.300  1.00  0.00           H  
ATOM   4439  C   ILE A 328      60.136  78.527  77.364  1.00  0.00           C  
ATOM   4440  O   ILE A 328      61.242  77.960  77.490  1.00  0.00           O  
ATOM   4441  N   PRO A 329      59.053  77.874  77.010  1.00  0.00           N  
ATOM   4442  CD  PRO A 329      57.696  78.384  76.841  1.00  0.00           C  
ATOM   4443  HD2 PRO A 329      57.727  79.081  76.003  1.00  0.00           H  
ATOM   4444  HD3 PRO A 329      57.403  78.883  77.764  1.00  0.00           H  
ATOM   4445  CG  PRO A 329      56.811  77.226  76.385  1.00  0.00           C  
ATOM   4446  HG2 PRO A 329      56.497  77.399  75.356  1.00  0.00           H  
ATOM   4447  HG3 PRO A 329      55.890  77.217  76.968  1.00  0.00           H  
ATOM   4448  CB  PRO A 329      57.651  75.959  76.657  1.00  0.00           C  
ATOM   4449  HB2 PRO A 329      57.461  75.320  75.795  1.00  0.00           H  
ATOM   4450  HB3 PRO A 329      57.339  75.549  77.618  1.00  0.00           H  
ATOM   4451  CA  PRO A 329      59.116  76.483  76.749  1.00  0.00           C  
ATOM   4452  HA  PRO A 329      59.637  75.912  77.517  1.00  0.00           H  
ATOM   4453  C   PRO A 329      59.870  76.053  75.452  1.00  0.00           C  
ATOM   4454  O   PRO A 329      60.404  74.906  75.454  1.00  0.00           O  
ATOM   4455  N   ASP A 330      59.812  76.930  74.423  1.00  0.00           N  
ATOM   4456  H   ASP A 330      59.311  77.805  74.487  1.00  0.00           H  
ATOM   4457  CA  ASP A 330      60.433  76.523  73.143  1.00  0.00           C  
ATOM   4458  HA  ASP A 330      60.257  75.450  73.084  1.00  0.00           H  
ATOM   4459  CB  ASP A 330      59.848  77.276  71.937  1.00  0.00           C  
ATOM   4460  HB2 ASP A 330      59.753  78.324  72.222  1.00  0.00           H  
ATOM   4461  HB3 ASP A 330      60.525  77.172  71.089  1.00  0.00           H  
ATOM   4462  CG  ASP A 330      58.516  76.684  71.511  1.00  0.00           C  
ATOM   4463  OD1 ASP A 330      57.540  76.890  72.264  1.00  0.00           O  
ATOM   4464  OD2 ASP A 330      58.438  76.240  70.326  1.00  0.00           O  
ATOM   4465  C   ASP A 330      62.033  76.707  73.202  1.00  0.00           C  
ATOM   4466  O   ASP A 330      62.624  76.287  72.169  1.00  0.00           O  
ATOM   4467  N   PHE A 331      62.586  77.298  74.269  1.00  0.00           N  
ATOM   4468  H   PHE A 331      61.935  77.571  74.991  1.00  0.00           H  
ATOM   4469  CA  PHE A 331      63.897  77.991  74.150  1.00  0.00           C  
ATOM   4470  HA  PHE A 331      63.835  78.717  73.340  1.00  0.00           H  
ATOM   4471  CB  PHE A 331      64.157  78.682  75.501  1.00  0.00           C  
ATOM   4472  HB2 PHE A 331      63.256  78.885  76.080  1.00  0.00           H  
ATOM   4473  HB3 PHE A 331      64.939  78.218  76.101  1.00  0.00           H  
ATOM   4474  CG  PHE A 331      64.640  80.146  75.423  1.00  0.00           C  
ATOM   4475  CD1 PHE A 331      63.914  81.140  74.700  1.00  0.00           C  
ATOM   4476  HD1 PHE A 331      62.962  80.876  74.265  1.00  0.00           H  
ATOM   4477  CE1 PHE A 331      64.450  82.428  74.497  1.00  0.00           C  
ATOM   4478  HE1 PHE A 331      63.879  83.135  73.913  1.00  0.00           H  
ATOM   4479  CZ  PHE A 331      65.670  82.750  75.013  1.00  0.00           C  
ATOM   4480  HZ  PHE A 331      66.072  83.711  74.729  1.00  0.00           H  
ATOM   4481  CE2 PHE A 331      66.362  81.807  75.767  1.00  0.00           C  
ATOM   4482  HE2 PHE A 331      67.365  82.028  76.101  1.00  0.00           H  
ATOM   4483  CD2 PHE A 331      65.878  80.496  75.991  1.00  0.00           C  
ATOM   4484  HD2 PHE A 331      66.447  79.765  76.545  1.00  0.00           H  
ATOM   4485  C   PHE A 331      65.073  77.044  73.743  1.00  0.00           C  
ATOM   4486  O   PHE A 331      65.381  76.022  74.389  1.00  0.00           O  
ATOM   4487  N   ALA A 332      65.816  77.473  72.689  1.00  0.00           N  
ATOM   4488  H   ALA A 332      65.629  78.379  72.283  1.00  0.00           H  
ATOM   4489  CA  ALA A 332      66.875  76.752  72.038  1.00  0.00           C  
ATOM   4490  HA  ALA A 332      66.569  75.707  71.986  1.00  0.00           H  
ATOM   4491  CB  ALA A 332      67.100  77.264  70.581  1.00  0.00           C  
ATOM   4492  HB1 ALA A 332      67.354  78.319  70.676  1.00  0.00           H  
ATOM   4493  HB2 ALA A 332      67.874  76.660  70.108  1.00  0.00           H  
ATOM   4494  HB3 ALA A 332      66.196  77.184  69.976  1.00  0.00           H  
ATOM   4495  C   ALA A 332      68.207  76.855  72.941  1.00  0.00           C  
ATOM   4496  O   ALA A 332      68.800  75.751  73.196  1.00  0.00           O  
ATOM   4497  N   PRO A 333      68.589  78.012  73.610  1.00  0.00           N  
ATOM   4498  CD  PRO A 333      68.038  79.357  73.468  1.00  0.00           C  
ATOM   4499  HD2 PRO A 333      67.037  79.534  73.862  1.00  0.00           H  
ATOM   4500  HD3 PRO A 333      68.055  79.498  72.387  1.00  0.00           H  
ATOM   4501  CG  PRO A 333      69.177  80.287  74.081  1.00  0.00           C  
ATOM   4502  HG2 PRO A 333      68.779  80.710  75.004  1.00  0.00           H  
ATOM   4503  HG3 PRO A 333      69.507  81.115  73.454  1.00  0.00           H  
ATOM   4504  CB  PRO A 333      70.417  79.400  74.369  1.00  0.00           C  
ATOM   4505  HB2 PRO A 333      71.080  79.692  75.183  1.00  0.00           H  
ATOM   4506  HB3 PRO A 333      71.033  79.349  73.471  1.00  0.00           H  
ATOM   4507  CA  PRO A 333      69.736  78.041  74.443  1.00  0.00           C  
ATOM   4508  HA  PRO A 333      70.404  77.284  74.032  1.00  0.00           H  
ATOM   4509  C   PRO A 333      69.430  77.565  75.948  1.00  0.00           C  
ATOM   4510  O   PRO A 333      68.246  77.339  76.274  1.00  0.00           O  
ATOM   4511  N   GLY A 334      70.374  77.583  76.897  1.00  0.00           N  
ATOM   4512  H   GLY A 334      71.269  77.861  76.520  1.00  0.00           H  
ATOM   4513  CA  GLY A 334      70.290  77.313  78.332  1.00  0.00           C  
ATOM   4514  HA2 GLY A 334      69.699  76.434  78.591  1.00  0.00           H  
ATOM   4515  HA3 GLY A 334      71.218  77.176  78.888  1.00  0.00           H  
ATOM   4516  C   GLY A 334      69.555  78.520  78.939  1.00  0.00           C  
ATOM   4517  O   GLY A 334      68.791  78.300  79.833  1.00  0.00           O  
ATOM   4518  N   ALA A 335      69.831  79.775  78.524  1.00  0.00           N  
ATOM   4519  H   ALA A 335      70.408  79.799  77.695  1.00  0.00           H  
ATOM   4520  CA  ALA A 335      69.252  81.117  78.789  1.00  0.00           C  
ATOM   4521  HA  ALA A 335      68.173  81.171  78.644  1.00  0.00           H  
ATOM   4522  CB  ALA A 335      69.484  81.424  80.256  1.00  0.00           C  
ATOM   4523  HB1 ALA A 335      68.916  82.330  80.471  1.00  0.00           H  
ATOM   4524  HB2 ALA A 335      69.070  80.601  80.839  1.00  0.00           H  
ATOM   4525  HB3 ALA A 335      70.546  81.580  80.444  1.00  0.00           H  
ATOM   4526  C   ALA A 335      69.905  82.145  77.913  1.00  0.00           C  
ATOM   4527  O   ALA A 335      70.836  81.831  77.195  1.00  0.00           O  
ATOM   4528  N   MET A 336      69.476  83.395  78.017  1.00  0.00           N  
ATOM   4529  H   MET A 336      68.680  83.594  78.605  1.00  0.00           H  
ATOM   4530  CA  MET A 336      69.970  84.561  77.322  1.00  0.00           C  
ATOM   4531  HA  MET A 336      71.008  84.396  77.033  1.00  0.00           H  
ATOM   4532  CB  MET A 336      69.352  84.722  75.915  1.00  0.00           C  
ATOM   4533  HB2 MET A 336      69.907  85.430  75.298  1.00  0.00           H  
ATOM   4534  HB3 MET A 336      69.311  83.759  75.407  1.00  0.00           H  
ATOM   4535  CG  MET A 336      67.946  85.246  75.874  1.00  0.00           C  
ATOM   4536  HG2 MET A 336      67.203  84.476  76.083  1.00  0.00           H  
ATOM   4537  HG3 MET A 336      67.815  85.995  76.655  1.00  0.00           H  
ATOM   4538  SD  MET A 336      67.365  86.059  74.377  1.00  0.00           S  
ATOM   4539  CE  MET A 336      65.758  86.752  75.050  1.00  0.00           C  
ATOM   4540  HE1 MET A 336      65.370  87.479  74.336  1.00  0.00           H  
ATOM   4541  HE2 MET A 336      65.018  85.964  75.187  1.00  0.00           H  
ATOM   4542  HE3 MET A 336      65.849  87.237  76.023  1.00  0.00           H  
ATOM   4543  C   MET A 336      69.857  85.782  78.197  1.00  0.00           C  
ATOM   4544  O   MET A 336      68.840  86.056  78.882  1.00  0.00           O  
ATOM   4545  N   GLU A 337      70.945  86.508  78.102  1.00  0.00           N  
ATOM   4546  H   GLU A 337      71.700  86.180  77.516  1.00  0.00           H  
ATOM   4547  CA  GLU A 337      71.352  87.525  79.049  1.00  0.00           C  
ATOM   4548  HA  GLU A 337      70.972  87.184  80.011  1.00  0.00           H  
ATOM   4549  CB  GLU A 337      72.866  87.639  79.213  1.00  0.00           C  
ATOM   4550  HB2 GLU A 337      73.139  88.251  80.072  1.00  0.00           H  
ATOM   4551  HB3 GLU A 337      73.147  86.593  79.335  1.00  0.00           H  
ATOM   4552  CG  GLU A 337      73.556  88.131  77.913  1.00  0.00           C  
ATOM   4553  HG2 GLU A 337      72.841  88.694  77.312  1.00  0.00           H  
ATOM   4554  HG3 GLU A 337      74.389  88.758  78.231  1.00  0.00           H  
ATOM   4555  CD  GLU A 337      74.140  86.962  77.092  1.00  0.00           C  
ATOM   4556  OE1 GLU A 337      75.328  87.092  76.656  1.00  0.00           O  
ATOM   4557  OE2 GLU A 337      73.391  86.068  76.684  1.00  0.00           O  
ATOM   4558  C   GLU A 337      70.770  88.936  78.922  1.00  0.00           C  
ATOM   4559  O   GLU A 337      71.217  89.905  79.470  1.00  0.00           O  
ATOM   4560  N   ASN A 338      69.876  89.031  77.957  1.00  0.00           N  
ATOM   4561  H   ASN A 338      69.558  88.140  77.602  1.00  0.00           H  
ATOM   4562  CA  ASN A 338      69.300  90.274  77.445  1.00  0.00           C  
ATOM   4563  HA  ASN A 338      70.133  90.744  76.923  1.00  0.00           H  
ATOM   4564  CB  ASN A 338      68.184  89.949  76.422  1.00  0.00           C  
ATOM   4565  HB2 ASN A 338      67.425  89.277  76.824  1.00  0.00           H  
ATOM   4566  HB3 ASN A 338      67.631  90.861  76.198  1.00  0.00           H  
ATOM   4567  CG  ASN A 338      68.717  89.397  75.187  1.00  0.00           C  
ATOM   4568  OD1 ASN A 338      69.434  88.402  75.165  1.00  0.00           O  
ATOM   4569  ND2 ASN A 338      68.472  90.064  74.078  1.00  0.00           N  
ATOM   4570 HD21 ASN A 338      68.997  89.820  73.250  1.00  0.00           H  
ATOM   4571 HD22 ASN A 338      68.050  90.979  74.147  1.00  0.00           H  
ATOM   4572  C   ASN A 338      68.916  91.216  78.602  1.00  0.00           C  
ATOM   4573  O   ASN A 338      68.291  90.850  79.598  1.00  0.00           O  
ATOM   4574  N   TRP A 339      69.542  92.409  78.524  1.00  0.00           N  
ATOM   4575  H   TRP A 339      70.110  92.519  77.696  1.00  0.00           H  
ATOM   4576  CA  TRP A 339      69.836  93.244  79.678  1.00  0.00           C  
ATOM   4577  HA  TRP A 339      70.279  92.527  80.368  1.00  0.00           H  
ATOM   4578  CB  TRP A 339      70.830  94.345  79.363  1.00  0.00           C  
ATOM   4579  HB2 TRP A 339      71.715  93.957  78.860  1.00  0.00           H  
ATOM   4580  HB3 TRP A 339      70.389  95.072  78.681  1.00  0.00           H  
ATOM   4581  CG  TRP A 339      71.468  95.115  80.569  1.00  0.00           C  
ATOM   4582  CD1 TRP A 339      71.268  94.922  81.939  1.00  0.00           C  
ATOM   4583  HD1 TRP A 339      70.473  94.334  82.373  1.00  0.00           H  
ATOM   4584  NE1 TRP A 339      72.164  95.731  82.642  1.00  0.00           N  
ATOM   4585  HE1 TRP A 339      72.178  95.768  83.651  1.00  0.00           H  
ATOM   4586  CE2 TRP A 339      72.863  96.497  81.753  1.00  0.00           C  
ATOM   4587  CZ2 TRP A 339      73.833  97.467  81.993  1.00  0.00           C  
ATOM   4588  HZ2 TRP A 339      74.085  97.725  83.011  1.00  0.00           H  
ATOM   4589  CH2 TRP A 339      74.377  98.118  80.901  1.00  0.00           C  
ATOM   4590  HH2 TRP A 339      75.194  98.802  81.081  1.00  0.00           H  
ATOM   4591  CZ3 TRP A 339      74.101  97.664  79.581  1.00  0.00           C  
ATOM   4592  HZ3 TRP A 339      74.637  98.084  78.743  1.00  0.00           H  
ATOM   4593  CE3 TRP A 339      73.159  96.705  79.358  1.00  0.00           C  
ATOM   4594  HE3 TRP A 339      72.949  96.424  78.337  1.00  0.00           H  
ATOM   4595  CD2 TRP A 339      72.551  96.094  80.435  1.00  0.00           C  
ATOM   4596  C   TRP A 339      68.475  93.789  80.206  1.00  0.00           C  
ATOM   4597  O   TRP A 339      67.717  94.424  79.464  1.00  0.00           O  
ATOM   4598  N   GLY A 340      68.161  93.487  81.506  1.00  0.00           N  
ATOM   4599  H   GLY A 340      68.806  92.965  82.081  1.00  0.00           H  
ATOM   4600  CA  GLY A 340      66.896  93.893  82.031  1.00  0.00           C  
ATOM   4601  HA2 GLY A 340      66.977  94.083  83.101  1.00  0.00           H  
ATOM   4602  HA3 GLY A 340      66.477  94.800  81.595  1.00  0.00           H  
ATOM   4603  C   GLY A 340      65.701  92.973  81.666  1.00  0.00           C  
ATOM   4604  O   GLY A 340      64.677  93.107  82.458  1.00  0.00           O  
ATOM   4605  N   LEU A 341      65.740  92.031  80.715  1.00  0.00           N  
ATOM   4606  H   LEU A 341      66.655  91.906  80.307  1.00  0.00           H  
ATOM   4607  CA  LEU A 341      64.695  91.039  80.351  1.00  0.00           C  
ATOM   4608  HA  LEU A 341      63.948  90.885  81.130  1.00  0.00           H  
ATOM   4609  CB  LEU A 341      64.083  91.533  79.027  1.00  0.00           C  
ATOM   4610  HB2 LEU A 341      63.763  92.565  79.168  1.00  0.00           H  
ATOM   4611  HB3 LEU A 341      64.818  91.353  78.243  1.00  0.00           H  
ATOM   4612  CG  LEU A 341      62.817  90.734  78.789  1.00  0.00           C  
ATOM   4613  HG  LEU A 341      63.026  89.682  78.983  1.00  0.00           H  
ATOM   4614  CD1 LEU A 341      61.633  91.180  79.630  1.00  0.00           C  
ATOM   4615 HD11 LEU A 341      60.704  90.746  79.259  1.00  0.00           H  
ATOM   4616 HD12 LEU A 341      61.876  90.913  80.659  1.00  0.00           H  
ATOM   4617 HD13 LEU A 341      61.508  92.262  79.580  1.00  0.00           H  
ATOM   4618  CD2 LEU A 341      62.505  90.774  77.211  1.00  0.00           C  
ATOM   4619 HD21 LEU A 341      63.449  90.378  76.838  1.00  0.00           H  
ATOM   4620 HD22 LEU A 341      61.827  89.975  76.910  1.00  0.00           H  
ATOM   4621 HD23 LEU A 341      62.125  91.760  76.944  1.00  0.00           H  
ATOM   4622  C   LEU A 341      65.410  89.618  80.193  1.00  0.00           C  
ATOM   4623  O   LEU A 341      65.654  89.210  79.058  1.00  0.00           O  
ATOM   4624  N   ILE A 342      65.853  89.007  81.308  1.00  0.00           N  
ATOM   4625  H   ILE A 342      65.697  89.430  82.211  1.00  0.00           H  
ATOM   4626  CA  ILE A 342      66.758  87.792  81.180  1.00  0.00           C  
ATOM   4627  HA  ILE A 342      67.294  87.955  80.246  1.00  0.00           H  
ATOM   4628  CB  ILE A 342      67.757  87.744  82.375  1.00  0.00           C  
ATOM   4629  HB  ILE A 342      67.192  87.658  83.303  1.00  0.00           H  
ATOM   4630  CG2 ILE A 342      68.640  86.587  82.278  1.00  0.00           C  
ATOM   4631 HG21 ILE A 342      68.963  86.213  83.250  1.00  0.00           H  
ATOM   4632 HG22 ILE A 342      68.232  85.679  81.836  1.00  0.00           H  
ATOM   4633 HG23 ILE A 342      69.533  86.794  81.689  1.00  0.00           H  
ATOM   4634  CG1 ILE A 342      68.636  89.041  82.521  1.00  0.00           C  
ATOM   4635 HG12 ILE A 342      69.319  89.167  81.681  1.00  0.00           H  
ATOM   4636 HG13 ILE A 342      68.052  89.947  82.686  1.00  0.00           H  
ATOM   4637  CD1 ILE A 342      69.477  88.853  83.806  1.00  0.00           C  
ATOM   4638 HD11 ILE A 342      70.181  88.023  83.750  1.00  0.00           H  
ATOM   4639 HD12 ILE A 342      70.007  89.790  83.977  1.00  0.00           H  
ATOM   4640 HD13 ILE A 342      68.859  88.713  84.692  1.00  0.00           H  
ATOM   4641  C   ILE A 342      65.845  86.596  80.951  1.00  0.00           C  
ATOM   4642  O   ILE A 342      64.866  86.408  81.695  1.00  0.00           O  
ATOM   4643  N   THR A 343      66.145  85.841  79.885  1.00  0.00           N  
ATOM   4644  H   THR A 343      67.047  86.033  79.473  1.00  0.00           H  
ATOM   4645  CA  THR A 343      65.226  84.810  79.358  1.00  0.00           C  
ATOM   4646  HA  THR A 343      64.267  84.808  79.874  1.00  0.00           H  
ATOM   4647  CB  THR A 343      64.765  85.109  77.956  1.00  0.00           C  
ATOM   4648  HB  THR A 343      65.616  85.211  77.282  1.00  0.00           H  
ATOM   4649  CG2 THR A 343      63.788  84.148  77.330  1.00  0.00           C  
ATOM   4650 HG21 THR A 343      63.480  84.600  76.387  1.00  0.00           H  
ATOM   4651 HG22 THR A 343      64.231  83.155  77.253  1.00  0.00           H  
ATOM   4652 HG23 THR A 343      62.918  84.097  77.984  1.00  0.00           H  
ATOM   4653  OG1 THR A 343      64.130  86.372  77.979  1.00  0.00           O  
ATOM   4654  HG1 THR A 343      64.799  87.021  78.209  1.00  0.00           H  
ATOM   4655  C   THR A 343      65.818  83.421  79.379  1.00  0.00           C  
ATOM   4656  O   THR A 343      66.840  83.157  78.866  1.00  0.00           O  
ATOM   4657  N   TYR A 344      65.107  82.417  79.931  1.00  0.00           N  
ATOM   4658  H   TYR A 344      64.214  82.746  80.269  1.00  0.00           H  
ATOM   4659  CA  TYR A 344      65.494  81.114  80.516  1.00  0.00           C  
ATOM   4660  HA  TYR A 344      66.552  80.916  80.342  1.00  0.00           H  
ATOM   4661  CB  TYR A 344      65.291  81.152  82.110  1.00  0.00           C  
ATOM   4662  HB2 TYR A 344      64.282  81.521  82.296  1.00  0.00           H  
ATOM   4663  HB3 TYR A 344      65.354  80.126  82.475  1.00  0.00           H  
ATOM   4664  CG  TYR A 344      66.234  82.016  82.955  1.00  0.00           C  
ATOM   4665  CD1 TYR A 344      66.053  83.375  82.982  1.00  0.00           C  
ATOM   4666  HD1 TYR A 344      65.104  83.761  82.639  1.00  0.00           H  
ATOM   4667  CE1 TYR A 344      66.941  84.248  83.680  1.00  0.00           C  
ATOM   4668  HE1 TYR A 344      66.791  85.317  83.675  1.00  0.00           H  
ATOM   4669  CZ  TYR A 344      68.009  83.619  84.328  1.00  0.00           C  
ATOM   4670  OH  TYR A 344      68.893  84.426  85.063  1.00  0.00           O  
ATOM   4671  HH  TYR A 344      68.439  85.236  85.306  1.00  0.00           H  
ATOM   4672  CE2 TYR A 344      68.221  82.205  84.331  1.00  0.00           C  
ATOM   4673  HE2 TYR A 344      69.065  81.723  84.802  1.00  0.00           H  
ATOM   4674  CD2 TYR A 344      67.326  81.391  83.579  1.00  0.00           C  
ATOM   4675  HD2 TYR A 344      67.413  80.320  83.472  1.00  0.00           H  
ATOM   4676  C   TYR A 344      64.686  79.887  80.053  1.00  0.00           C  
ATOM   4677  O   TYR A 344      63.541  79.955  79.643  1.00  0.00           O  
ATOM   4678  N   ARG A 345      65.306  78.690  80.085  1.00  0.00           N  
ATOM   4679  H   ARG A 345      66.246  78.623  80.450  1.00  0.00           H  
ATOM   4680  CA  ARG A 345      64.547  77.435  80.060  1.00  0.00           C  
ATOM   4681  HA  ARG A 345      63.741  77.501  79.329  1.00  0.00           H  
ATOM   4682  CB  ARG A 345      65.447  76.317  79.851  1.00  0.00           C  
ATOM   4683  HB2 ARG A 345      66.302  76.330  80.527  1.00  0.00           H  
ATOM   4684  HB3 ARG A 345      64.931  75.401  80.138  1.00  0.00           H  
ATOM   4685  CG  ARG A 345      65.911  76.164  78.376  1.00  0.00           C  
ATOM   4686  HG2 ARG A 345      65.113  76.333  77.653  1.00  0.00           H  
ATOM   4687  HG3 ARG A 345      66.812  76.714  78.108  1.00  0.00           H  
ATOM   4688  CD  ARG A 345      66.412  74.778  78.054  1.00  0.00           C  
ATOM   4689  HD2 ARG A 345      66.973  74.379  78.899  1.00  0.00           H  
ATOM   4690  HD3 ARG A 345      65.608  74.044  77.999  1.00  0.00           H  
ATOM   4691  NE  ARG A 345      67.307  74.746  76.874  1.00  0.00           N  
ATOM   4692  HE  ARG A 345      67.564  75.615  76.427  1.00  0.00           H  
ATOM   4693  CZ  ARG A 345      67.457  73.737  76.086  1.00  0.00           C  
ATOM   4694  NH1 ARG A 345      67.149  72.494  76.477  1.00  0.00           N  
ATOM   4695 HH11 ARG A 345      67.389  71.716  75.879  1.00  0.00           H  
ATOM   4696 HH12 ARG A 345      66.834  72.395  77.431  1.00  0.00           H  
ATOM   4697  NH2 ARG A 345      68.016  73.816  74.954  1.00  0.00           N  
ATOM   4698 HH21 ARG A 345      68.273  74.722  74.589  1.00  0.00           H  
ATOM   4699 HH22 ARG A 345      68.211  72.958  74.458  1.00  0.00           H  
ATOM   4700  C   ARG A 345      63.849  77.296  81.393  1.00  0.00           C  
ATOM   4701  O   ARG A 345      64.437  77.603  82.397  1.00  0.00           O  
ATOM   4702  N   GLU A 346      62.739  76.588  81.488  1.00  0.00           N  
ATOM   4703  H   GLU A 346      62.340  76.376  80.584  1.00  0.00           H  
ATOM   4704  CA  GLU A 346      61.991  76.322  82.735  1.00  0.00           C  
ATOM   4705  HA  GLU A 346      61.822  77.213  83.341  1.00  0.00           H  
ATOM   4706  CB  GLU A 346      60.622  75.622  82.439  1.00  0.00           C  
ATOM   4707  HB2 GLU A 346      60.891  74.704  81.916  1.00  0.00           H  
ATOM   4708  HB3 GLU A 346      60.256  75.383  83.437  1.00  0.00           H  
ATOM   4709  CG  GLU A 346      59.588  76.401  81.590  1.00  0.00           C  
ATOM   4710  HG2 GLU A 346      59.413  77.251  82.250  1.00  0.00           H  
ATOM   4711  HG3 GLU A 346      59.977  76.663  80.606  1.00  0.00           H  
ATOM   4712  CD  GLU A 346      58.267  75.618  81.382  1.00  0.00           C  
ATOM   4713  OE1 GLU A 346      58.227  74.448  80.838  1.00  0.00           O  
ATOM   4714  OE2 GLU A 346      57.205  76.244  81.605  1.00  0.00           O  
ATOM   4715  C   GLU A 346      62.892  75.383  83.639  1.00  0.00           C  
ATOM   4716  O   GLU A 346      63.003  75.676  84.872  1.00  0.00           O  
ATOM   4717  N   THR A 347      63.676  74.527  82.984  1.00  0.00           N  
ATOM   4718  H   THR A 347      63.451  74.408  82.007  1.00  0.00           H  
ATOM   4719  CA  THR A 347      64.793  73.745  83.654  1.00  0.00           C  
ATOM   4720  HA  THR A 347      64.320  73.267  84.512  1.00  0.00           H  
ATOM   4721  CB  THR A 347      65.247  72.576  82.795  1.00  0.00           C  
ATOM   4722  HB  THR A 347      66.212  72.192  83.125  1.00  0.00           H  
ATOM   4723  CG2 THR A 347      64.288  71.339  82.742  1.00  0.00           C  
ATOM   4724 HG21 THR A 347      64.546  70.687  81.908  1.00  0.00           H  
ATOM   4725 HG22 THR A 347      64.437  70.782  83.667  1.00  0.00           H  
ATOM   4726 HG23 THR A 347      63.300  71.780  82.612  1.00  0.00           H  
ATOM   4727  OG1 THR A 347      65.507  73.032  81.445  1.00  0.00           O  
ATOM   4728  HG1 THR A 347      66.361  73.470  81.454  1.00  0.00           H  
ATOM   4729  C   THR A 347      66.007  74.523  84.185  1.00  0.00           C  
ATOM   4730  O   THR A 347      66.609  74.091  85.139  1.00  0.00           O  
ATOM   4731  N   SER A 348      66.248  75.719  83.738  1.00  0.00           N  
ATOM   4732  H   SER A 348      65.620  75.934  82.977  1.00  0.00           H  
ATOM   4733  CA  SER A 348      67.219  76.785  84.156  1.00  0.00           C  
ATOM   4734  HA  SER A 348      68.058  76.373  84.717  1.00  0.00           H  
ATOM   4735  CB  SER A 348      67.696  77.466  82.816  1.00  0.00           C  
ATOM   4736  HB2 SER A 348      66.820  77.837  82.283  1.00  0.00           H  
ATOM   4737  HB3 SER A 348      68.406  78.250  83.078  1.00  0.00           H  
ATOM   4738  OG  SER A 348      68.432  76.638  81.975  1.00  0.00           O  
ATOM   4739  HG  SER A 348      68.468  77.064  81.115  1.00  0.00           H  
ATOM   4740  C   SER A 348      66.627  77.698  85.226  1.00  0.00           C  
ATOM   4741  O   SER A 348      67.427  78.456  85.689  1.00  0.00           O  
ATOM   4742  N   LEU A 349      65.339  77.619  85.579  1.00  0.00           N  
ATOM   4743  H   LEU A 349      64.844  76.895  85.078  1.00  0.00           H  
ATOM   4744  CA  LEU A 349      64.719  78.576  86.483  1.00  0.00           C  
ATOM   4745  HA  LEU A 349      65.579  79.119  86.874  1.00  0.00           H  
ATOM   4746  CB  LEU A 349      64.023  79.692  85.642  1.00  0.00           C  
ATOM   4747  HB2 LEU A 349      64.734  79.960  84.860  1.00  0.00           H  
ATOM   4748  HB3 LEU A 349      63.236  79.108  85.164  1.00  0.00           H  
ATOM   4749  CG  LEU A 349      63.388  80.987  86.236  1.00  0.00           C  
ATOM   4750  HG  LEU A 349      62.777  80.620  87.060  1.00  0.00           H  
ATOM   4751  CD1 LEU A 349      64.440  82.065  86.649  1.00  0.00           C  
ATOM   4752 HD11 LEU A 349      65.093  81.674  87.429  1.00  0.00           H  
ATOM   4753 HD12 LEU A 349      65.058  82.389  85.811  1.00  0.00           H  
ATOM   4754 HD13 LEU A 349      63.976  82.956  87.070  1.00  0.00           H  
ATOM   4755  CD2 LEU A 349      62.370  81.729  85.304  1.00  0.00           C  
ATOM   4756 HD21 LEU A 349      62.857  82.312  84.522  1.00  0.00           H  
ATOM   4757 HD22 LEU A 349      61.673  80.978  84.933  1.00  0.00           H  
ATOM   4758 HD23 LEU A 349      61.779  82.308  86.013  1.00  0.00           H  
ATOM   4759  C   LEU A 349      63.786  78.044  87.651  1.00  0.00           C  
ATOM   4760  O   LEU A 349      63.757  78.551  88.752  1.00  0.00           O  
ATOM   4761  N   LEU A 350      62.974  77.012  87.393  1.00  0.00           N  
ATOM   4762  H   LEU A 350      63.131  76.544  86.512  1.00  0.00           H  
ATOM   4763  CA  LEU A 350      61.915  76.558  88.250  1.00  0.00           C  
ATOM   4764  HA  LEU A 350      61.449  77.429  88.709  1.00  0.00           H  
ATOM   4765  CB  LEU A 350      60.834  75.959  87.281  1.00  0.00           C  
ATOM   4766  HB2 LEU A 350      61.288  75.086  86.812  1.00  0.00           H  
ATOM   4767  HB3 LEU A 350      60.063  75.577  87.951  1.00  0.00           H  
ATOM   4768  CG  LEU A 350      60.248  76.882  86.226  1.00  0.00           C  
ATOM   4769  HG  LEU A 350      60.973  76.853  85.412  1.00  0.00           H  
ATOM   4770  CD1 LEU A 350      58.916  76.588  85.647  1.00  0.00           C  
ATOM   4771 HD11 LEU A 350      58.144  76.857  86.367  1.00  0.00           H  
ATOM   4772 HD12 LEU A 350      58.650  77.089  84.716  1.00  0.00           H  
ATOM   4773 HD13 LEU A 350      58.826  75.514  85.484  1.00  0.00           H  
ATOM   4774  CD2 LEU A 350      60.044  78.342  86.550  1.00  0.00           C  
ATOM   4775 HD21 LEU A 350      59.623  78.750  85.631  1.00  0.00           H  
ATOM   4776 HD22 LEU A 350      59.367  78.591  87.368  1.00  0.00           H  
ATOM   4777 HD23 LEU A 350      60.987  78.849  86.757  1.00  0.00           H  
ATOM   4778  C   LEU A 350      62.510  75.614  89.341  1.00  0.00           C  
ATOM   4779  O   LEU A 350      63.407  74.750  89.118  1.00  0.00           O  
ATOM   4780  N   PHE A 351      62.137  75.793  90.597  1.00  0.00           N  
ATOM   4781  H   PHE A 351      61.567  76.618  90.713  1.00  0.00           H  
ATOM   4782  CA  PHE A 351      62.535  74.965  91.775  1.00  0.00           C  
ATOM   4783  HA  PHE A 351      63.087  74.107  91.390  1.00  0.00           H  
ATOM   4784  CB  PHE A 351      63.556  75.685  92.654  1.00  0.00           C  
ATOM   4785  HB2 PHE A 351      64.478  75.841  92.094  1.00  0.00           H  
ATOM   4786  HB3 PHE A 351      63.201  76.672  92.950  1.00  0.00           H  
ATOM   4787  CG  PHE A 351      63.897  74.890  93.920  1.00  0.00           C  
ATOM   4788  CD1 PHE A 351      64.919  73.945  93.956  1.00  0.00           C  
ATOM   4789  HD1 PHE A 351      65.643  73.878  93.158  1.00  0.00           H  
ATOM   4790  CE1 PHE A 351      65.097  73.172  95.066  1.00  0.00           C  
ATOM   4791  HE1 PHE A 351      65.943  72.524  95.241  1.00  0.00           H  
ATOM   4792  CZ  PHE A 351      64.268  73.298  96.203  1.00  0.00           C  
ATOM   4793  HZ  PHE A 351      64.504  72.714  97.081  1.00  0.00           H  
ATOM   4794  CE2 PHE A 351      63.172  74.202  96.195  1.00  0.00           C  
ATOM   4795  HE2 PHE A 351      62.549  74.354  97.064  1.00  0.00           H  
ATOM   4796  CD2 PHE A 351      63.005  75.017  95.026  1.00  0.00           C  
ATOM   4797  HD2 PHE A 351      62.120  75.635  94.982  1.00  0.00           H  
ATOM   4798  C   PHE A 351      61.289  74.433  92.524  1.00  0.00           C  
ATOM   4799  O   PHE A 351      60.534  75.247  93.078  1.00  0.00           O  
ATOM   4800  N   ASP A 352      61.048  73.178  92.437  1.00  0.00           N  
ATOM   4801  H   ASP A 352      61.792  72.620  92.042  1.00  0.00           H  
ATOM   4802  CA  ASP A 352      59.959  72.418  93.008  1.00  0.00           C  
ATOM   4803  HA  ASP A 352      59.284  73.166  93.424  1.00  0.00           H  
ATOM   4804  CB  ASP A 352      59.306  71.532  91.905  1.00  0.00           C  
ATOM   4805  HB2 ASP A 352      58.934  72.245  91.170  1.00  0.00           H  
ATOM   4806  HB3 ASP A 352      60.150  71.010  91.455  1.00  0.00           H  
ATOM   4807  CG  ASP A 352      58.410  70.485  92.553  1.00  0.00           C  
ATOM   4808  OD1 ASP A 352      57.615  70.899  93.407  1.00  0.00           O  
ATOM   4809  OD2 ASP A 352      58.512  69.267  92.173  1.00  0.00           O  
ATOM   4810  C   ASP A 352      60.470  71.492  94.122  1.00  0.00           C  
ATOM   4811  O   ASP A 352      61.169  70.479  93.866  1.00  0.00           O  
ATOM   4812  N   PRO A 353      60.194  71.851  95.404  1.00  0.00           N  
ATOM   4813  CD  PRO A 353      59.425  73.015  95.832  1.00  0.00           C  
ATOM   4814  HD2 PRO A 353      58.371  72.835  95.623  1.00  0.00           H  
ATOM   4815  HD3 PRO A 353      59.748  73.902  95.286  1.00  0.00           H  
ATOM   4816  CG  PRO A 353      59.594  73.223  97.309  1.00  0.00           C  
ATOM   4817  HG2 PRO A 353      58.738  73.700  97.786  1.00  0.00           H  
ATOM   4818  HG3 PRO A 353      60.402  73.944  97.430  1.00  0.00           H  
ATOM   4819  CB  PRO A 353      59.997  71.823  97.817  1.00  0.00           C  
ATOM   4820  HB2 PRO A 353      59.100  71.298  98.147  1.00  0.00           H  
ATOM   4821  HB3 PRO A 353      60.747  71.982  98.591  1.00  0.00           H  
ATOM   4822  CA  PRO A 353      60.733  71.177  96.619  1.00  0.00           C  
ATOM   4823  HA  PRO A 353      61.789  71.436  96.692  1.00  0.00           H  
ATOM   4824  C   PRO A 353      60.479  69.621  96.713  1.00  0.00           C  
ATOM   4825  O   PRO A 353      61.249  68.941  97.471  1.00  0.00           O  
ATOM   4826  N   LYS A 354      59.472  69.107  95.980  1.00  0.00           N  
ATOM   4827  H   LYS A 354      58.914  69.758  95.446  1.00  0.00           H  
ATOM   4828  CA  LYS A 354      59.226  67.653  95.850  1.00  0.00           C  
ATOM   4829  HA  LYS A 354      59.313  67.103  96.787  1.00  0.00           H  
ATOM   4830  CB  LYS A 354      57.745  67.759  95.484  1.00  0.00           C  
ATOM   4831  HB2 LYS A 354      57.205  68.268  96.282  1.00  0.00           H  
ATOM   4832  HB3 LYS A 354      57.469  68.215  94.534  1.00  0.00           H  
ATOM   4833  CG  LYS A 354      57.153  66.307  95.328  1.00  0.00           C  
ATOM   4834  HG2 LYS A 354      57.698  65.743  94.570  1.00  0.00           H  
ATOM   4835  HG3 LYS A 354      57.466  65.667  96.153  1.00  0.00           H  
ATOM   4836  CD  LYS A 354      55.683  66.307  94.983  1.00  0.00           C  
ATOM   4837  HD2 LYS A 354      55.129  67.025  95.587  1.00  0.00           H  
ATOM   4838  HD3 LYS A 354      55.588  66.640  93.949  1.00  0.00           H  
ATOM   4839  CE  LYS A 354      54.868  64.950  95.086  1.00  0.00           C  
ATOM   4840  HE2 LYS A 354      55.332  64.183  94.466  1.00  0.00           H  
ATOM   4841  HE3 LYS A 354      54.789  64.536  96.091  1.00  0.00           H  
ATOM   4842  NZ  LYS A 354      53.521  65.124  94.554  1.00  0.00           N  
ATOM   4843  HZ1 LYS A 354      53.015  65.843  95.050  1.00  0.00           H  
ATOM   4844  HZ2 LYS A 354      53.586  65.343  93.570  1.00  0.00           H  
ATOM   4845  HZ3 LYS A 354      53.004  64.256  94.561  1.00  0.00           H  
ATOM   4846  C   LYS A 354      60.139  66.793  94.912  1.00  0.00           C  
ATOM   4847  O   LYS A 354      60.210  65.562  95.011  1.00  0.00           O  
ATOM   4848  N   THR A 355      60.773  67.410  93.874  1.00  0.00           N  
ATOM   4849  H   THR A 355      60.545  68.391  93.802  1.00  0.00           H  
ATOM   4850  CA  THR A 355      61.421  66.735  92.738  1.00  0.00           C  
ATOM   4851  HA  THR A 355      61.721  65.724  93.013  1.00  0.00           H  
ATOM   4852  CB  THR A 355      60.489  66.458  91.533  1.00  0.00           C  
ATOM   4853  HB  THR A 355      61.029  65.897  90.770  1.00  0.00           H  
ATOM   4854  CG2 THR A 355      59.158  65.799  91.899  1.00  0.00           C  
ATOM   4855 HG21 THR A 355      58.600  66.544  92.467  1.00  0.00           H  
ATOM   4856 HG22 THR A 355      58.612  65.511  91.001  1.00  0.00           H  
ATOM   4857 HG23 THR A 355      59.317  64.894  92.484  1.00  0.00           H  
ATOM   4858  OG1 THR A 355      60.280  67.760  90.930  1.00  0.00           O  
ATOM   4859  HG1 THR A 355      59.660  68.204  91.513  1.00  0.00           H  
ATOM   4860  C   THR A 355      62.696  67.389  92.215  1.00  0.00           C  
ATOM   4861  O   THR A 355      63.406  66.753  91.462  1.00  0.00           O  
ATOM   4862  N   SER A 356      62.954  68.648  92.586  1.00  0.00           N  
ATOM   4863  H   SER A 356      62.195  69.193  92.969  1.00  0.00           H  
ATOM   4864  CA  SER A 356      64.268  69.286  92.532  1.00  0.00           C  
ATOM   4865  HA  SER A 356      64.619  69.228  91.502  1.00  0.00           H  
ATOM   4866  CB  SER A 356      64.234  70.799  92.810  1.00  0.00           C  
ATOM   4867  HB2 SER A 356      63.818  70.949  93.806  1.00  0.00           H  
ATOM   4868  HB3 SER A 356      65.204  71.290  92.736  1.00  0.00           H  
ATOM   4869  OG  SER A 356      63.335  71.471  91.933  1.00  0.00           O  
ATOM   4870  HG  SER A 356      63.821  71.785  91.166  1.00  0.00           H  
ATOM   4871  C   SER A 356      65.366  68.600  93.430  1.00  0.00           C  
ATOM   4872  O   SER A 356      65.390  68.739  94.653  1.00  0.00           O  
ATOM   4873  N   SER A 357      66.342  67.980  92.879  1.00  0.00           N  
ATOM   4874  H   SER A 357      66.304  67.964  91.869  1.00  0.00           H  
ATOM   4875  CA  SER A 357      67.548  67.503  93.480  1.00  0.00           C  
ATOM   4876  HA  SER A 357      67.171  67.002  94.371  1.00  0.00           H  
ATOM   4877  CB  SER A 357      68.230  66.509  92.615  1.00  0.00           C  
ATOM   4878  HB2 SER A 357      68.876  65.852  93.197  1.00  0.00           H  
ATOM   4879  HB3 SER A 357      67.440  65.915  92.155  1.00  0.00           H  
ATOM   4880  OG  SER A 357      69.027  67.137  91.668  1.00  0.00           O  
ATOM   4881  HG  SER A 357      68.391  67.436  91.014  1.00  0.00           H  
ATOM   4882  C   SER A 357      68.428  68.642  93.874  1.00  0.00           C  
ATOM   4883  O   SER A 357      68.255  69.771  93.467  1.00  0.00           O  
ATOM   4884  N   ALA A 358      69.519  68.270  94.573  1.00  0.00           N  
ATOM   4885  H   ALA A 358      69.535  67.319  94.914  1.00  0.00           H  
ATOM   4886  CA  ALA A 358      70.700  69.118  94.828  1.00  0.00           C  
ATOM   4887  HA  ALA A 358      70.410  70.035  95.341  1.00  0.00           H  
ATOM   4888  CB  ALA A 358      71.674  68.379  95.697  1.00  0.00           C  
ATOM   4889  HB1 ALA A 358      71.186  67.958  96.576  1.00  0.00           H  
ATOM   4890  HB2 ALA A 358      72.194  67.548  95.221  1.00  0.00           H  
ATOM   4891  HB3 ALA A 358      72.427  69.101  96.010  1.00  0.00           H  
ATOM   4892  C   ALA A 358      71.425  69.557  93.549  1.00  0.00           C  
ATOM   4893  O   ALA A 358      72.111  70.607  93.563  1.00  0.00           O  
ATOM   4894  N   SER A 359      71.540  68.735  92.546  1.00  0.00           N  
ATOM   4895  H   SER A 359      71.185  67.791  92.597  1.00  0.00           H  
ATOM   4896  CA  SER A 359      72.107  69.191  91.248  1.00  0.00           C  
ATOM   4897  HA  SER A 359      73.023  69.732  91.489  1.00  0.00           H  
ATOM   4898  CB  SER A 359      72.543  68.059  90.319  1.00  0.00           C  
ATOM   4899  HB2 SER A 359      73.064  68.511  89.475  1.00  0.00           H  
ATOM   4900  HB3 SER A 359      73.338  67.502  90.815  1.00  0.00           H  
ATOM   4901  OG  SER A 359      71.615  67.113  90.078  1.00  0.00           O  
ATOM   4902  HG  SER A 359      71.811  66.517  90.804  1.00  0.00           H  
ATOM   4903  C   SER A 359      71.129  70.192  90.624  1.00  0.00           C  
ATOM   4904  O   SER A 359      71.585  71.185  90.052  1.00  0.00           O  
ATOM   4905  N   ASP A 360      69.833  69.958  90.677  1.00  0.00           N  
ATOM   4906  H   ASP A 360      69.434  69.151  91.135  1.00  0.00           H  
ATOM   4907  CA  ASP A 360      68.887  70.918  90.110  1.00  0.00           C  
ATOM   4908  HA  ASP A 360      69.190  71.190  89.099  1.00  0.00           H  
ATOM   4909  CB  ASP A 360      67.503  70.265  89.988  1.00  0.00           C  
ATOM   4910  HB2 ASP A 360      67.091  70.238  90.997  1.00  0.00           H  
ATOM   4911  HB3 ASP A 360      66.897  70.955  89.401  1.00  0.00           H  
ATOM   4912  CG  ASP A 360      67.529  68.791  89.403  1.00  0.00           C  
ATOM   4913  OD1 ASP A 360      67.929  68.476  88.251  1.00  0.00           O  
ATOM   4914  OD2 ASP A 360      67.106  67.883  90.134  1.00  0.00           O  
ATOM   4915  C   ASP A 360      68.907  72.268  90.831  1.00  0.00           C  
ATOM   4916  O   ASP A 360      69.057  73.274  90.108  1.00  0.00           O  
ATOM   4917  N   LYS A 361      68.868  72.411  92.184  1.00  0.00           N  
ATOM   4918  H   LYS A 361      68.494  71.665  92.753  1.00  0.00           H  
ATOM   4919  CA  LYS A 361      69.022  73.783  92.821  1.00  0.00           C  
ATOM   4920  HA  LYS A 361      68.245  74.403  92.374  1.00  0.00           H  
ATOM   4921  CB  LYS A 361      68.852  73.754  94.328  1.00  0.00           C  
ATOM   4922  HB2 LYS A 361      68.177  72.963  94.657  1.00  0.00           H  
ATOM   4923  HB3 LYS A 361      69.817  73.613  94.813  1.00  0.00           H  
ATOM   4924  CG  LYS A 361      68.198  75.026  94.864  1.00  0.00           C  
ATOM   4925  HG2 LYS A 361      68.852  75.838  94.546  1.00  0.00           H  
ATOM   4926  HG3 LYS A 361      67.162  75.086  94.530  1.00  0.00           H  
ATOM   4927  CD  LYS A 361      68.220  74.924  96.467  1.00  0.00           C  
ATOM   4928  HD2 LYS A 361      67.541  74.141  96.804  1.00  0.00           H  
ATOM   4929  HD3 LYS A 361      69.195  74.669  96.882  1.00  0.00           H
[truncated: 2,013,886 more chars]
